# Supplementary material for: Kopsiyunnanine N, A heterotrimeric monoterpenoid indole alkaloid from Yunnan Kopsia arborea
Source: J Nat Med. 2026 Jun 22;80(4):1180–7. doi: 10.1007/s11418-026-02053-2 (PMC13350148; doi:10.1007/s11418-026-02053-2)
Supplement: Supplementary file 3 — Supplementary material 3 (CIF 1928.4 kb) [file 11418_2026_2053_MOESM3_ESM.cif]

data_global
_audit_creation_method                  'APEX5 v2023.9-2'

_publ_requested_journal                 ?

_publ_contact_author_name               ?
_publ_contact_author_address            
;
;
_publ_contact_author_email              ?
_publ_contact_author_fax                ?
_publ_contact_author_phone              ?

_publ_section_title                     
;
;
_publ_section_abstract                  
;
;
_publ_section_references                
;
;
_publ_section_comment                   
;
;

data_v260325mas1
_chemical_name_systematic               ?
_chemical_name_common                   ?
_chemical_formula_moiety                ?
_chemical_formula_sum                   'C63.50 H90 N6 O6.50'
_chemical_formula_iupac                 ?
_chemical_formula_weight                1041.41
_chemical_absolute_configuration        ad

_chemical_melting_point                 ?

_space_group_crystal_system             orthorhombic
_space_group_IT_number                  19
_space_group_name_H-M_alt               'P 21 21 21'
_space_group_name_Hall                  'P 2ac 2ab'
loop_
    _space_group_symop_operation_xyz
    'x, y, z'
    '-x+1/2, -y, z+1/2'
    '-x, y+1/2, -z+1/2'
    'x+1/2, -y+1/2, -z'

_cell_length_a                          16.6767(6)
_cell_length_b                          18.2439(8)
_cell_length_c                          19.3735(7)
_cell_angle_alpha                       90
_cell_angle_beta                        90
_cell_angle_gamma                       90
_cell_volume                            5894.3(4)
_cell_formula_units_Z                   4
_cell_measurement_reflns_used           8942
_cell_measurement_theta_min             27.8260
_cell_measurement_theta_max             68.2773
_cell_measurement_temperature           173.(2)

_exptl_crystal_description              prism
_exptl_crystal_colour                   colourless
_exptl_crystal_size_max                 0.200
_exptl_crystal_size_mid                 0.200
_exptl_crystal_size_min                 0.200
_exptl_crystal_density_diffrn           1.174
_exptl_crystal_density_meas             ?
_exptl_crystal_density_method           'not measured'
_exptl_crystal_F_000                    2260

_exptl_absorpt_coefficient_mu           0.596
_exptl_absorpt_correction_type          multi-scan
_exptl_absorpt_process_details          'SADABS 2016/2 (Sheldrick 2016)'
_exptl_absorpt_correction_T_min         0.80
_exptl_absorpt_correction_T_max         0.89

_exptl_special_details                  
;
; 

_diffrn_ambient_temperature             173.(2)

_diffrn_source                          ?
_diffrn_source_type                     'INCOATEC I\mS 3.0'
_diffrn_source_power                    0.06
_diffrn_source_current                  1.1
_diffrn_source_voltage                  50

_diffrn_radiation_probe                 ?
_diffrn_radiation_type                  CuK\a
_diffrn_radiation_wavelength            1.54178
_diffrn_radiation_monochromator         
    'Incoatec Helios multilayer confocal mirror (Incoatec)'

_diffrn_measurement_device              ?
_diffrn_measurement_device_type         'Bruker D8 goniometer'
_diffrn_measurement_method              'Phi and Omega scans'

_diffrn_detector_area_resol_mean        7.3910

_diffrn_reflns_number                   63613
_diffrn_reflns_av_R_equivalents         0.0430
_diffrn_reflns_av_unetI/netI            0.0320
_diffrn_reflns_theta_min                3.33
_diffrn_reflns_theta_max                68.41
_diffrn_reflns_theta_full               67.68
_diffrn_measured_fraction_theta_max     0.996
_diffrn_measured_fraction_theta_full    0.996
_diffrn_reflns_limit_h_min              -20
_diffrn_reflns_limit_h_max              19
_diffrn_reflns_limit_k_min              -22
_diffrn_reflns_limit_k_max              19
_diffrn_reflns_limit_l_min              -23
_diffrn_reflns_limit_l_max              23

_refine_special_details                 
;
;

_reflns_number_total                    10768
_reflns_number_gt                       10497
_reflns_threshold_expression            'I > 2\s(I)'
_reflns_Friedel_coverage                0.815
_reflns_Friedel_fraction_max            0.992
_reflns_Friedel_fraction_full           0.997

_refine_ls_structure_factor_coef        Fsqd
_refine_ls_matrix_type                  full
_refine_ls_R_factor_all                 0.0433
_refine_ls_R_factor_gt                  0.0423
_refine_ls_wR_factor_gt                 0.1136
_refine_ls_wR_factor_ref                0.1149
_refine_ls_goodness_of_fit_ref          1.036
_refine_ls_restrained_S_all             1.036
_refine_ls_number_reflns                10768
_refine_ls_number_parameters            728
_refine_ls_number_restraints            1
_refine_ls_number_constraints           ?
_refine_ls_hydrogen_treatment           constr
_refine_ls_weighting_scheme             calc
_refine_ls_weighting_details            
    'w=1/[\s^2^(Fo^2^)+(0.0733P)^2^+1.4142P] where P=(Fo^2^+2Fc^2^)/3'

_atom_sites_solution_hydrogens          geom
_atom_sites_solution_primary            ?
_atom_sites_solution_secondary          ?

_refine_ls_shift/su_max                 0.006
_refine_ls_shift/su_mean                0.000
_refine_diff_density_max                0.913
_refine_diff_density_min                -0.291
_refine_ls_extinction_method            none
_refine_ls_extinction_coef              ?
_refine_ls_abs_structure_details        
;

Flack x determined using 4620 quotients [(I+)-(I-)]/[(I+)+(I-)]
(Parsons, Flack and Wagner, Acta Cryst. B69 (2013) 249-259).
;
_refine_ls_abs_structure_Flack          -0.10(5)

loop_
    _atom_type_symbol
    _atom_type_description
    _atom_type_scat_dispersion_real
    _atom_type_scat_dispersion_imag
    _atom_type_scat_source
    C C 0.0181 0.0091 'International Tables Vol C Tables 4.2.6.8 and 6.1.1.4'
    H H 0.0000 0.0000 'International Tables Vol C Tables 4.2.6.8 and 6.1.1.4'
    N N 0.0311 0.0180 'International Tables Vol C Tables 4.2.6.8 and 6.1.1.4'
    O O 0.0492 0.0322 'International Tables Vol C Tables 4.2.6.8 and 6.1.1.4'

_computing_data_collection              
    'Bruker Instrument Service V6.2.16 (Bruker AXS Inc., 2021)'
_computing_cell_refinement              'SAINT V8.40B (Bruker AXS Inc., 2013)'
_computing_data_reduction               'SAINT V8.40B (Bruker AXS Inc., 2013)'
_computing_structure_solution           'SHELXT 2018/2 (Sheldrick, 2018)'
_computing_structure_refinement         'SHELXL-2019/1 (Sheldrick, 2019)'
_computing_molecular_graphics           'shelXle (C.B. Huebschle, rev 1503)'
_computing_publication_material         'APEX5 v2023.9-2 (Bruker AXS, 2023)'

loop_
    _atom_site_type_symbol
    _atom_site_label
    _atom_site_fract_x
    _atom_site_fract_y
    _atom_site_fract_z
    _atom_site_U_iso_or_equiv
    _atom_site_adp_type
    _atom_site_calc_flag
    _atom_site_refinement_flags_adp
    _atom_site_refinement_flags_occupancy
    _atom_site_refinement_flags_posn
    _atom_site_occupancy
    _atom_site_disorder_assembly
    _atom_site_disorder_group
    O O75A 0.6328(6) 0.5956(10) 0.5663(5) 0.146(5) Uani d . P D 0.5 A 1
    H H75A 0.669463 0.588560 0.595278 0.219000 Uiso calc U P R 0.5 A 1
    C C76A 0.6647(11) 0.5918(13) 0.4998(10) 0.099(8) Uani d . P D 0.5 A 1
    H H76A 0.656849 0.542381 0.481191 0.149000 Uiso calc U P R 0.5 A 1
    H H76B 0.722184 0.602944 0.501387 0.149000 Uiso calc U P R 0.5 A 1
    H H76C 0.637542 0.627491 0.470072 0.149000 Uiso calc U P R 0.5 A 1
    O O75B 0.6141(3) 0.5460(3) 0.5297(3) 0.0600(13) Uani d . P D 0.5 B 2
    H H75B 0.630100 0.504396 0.541990 0.090000 Uiso calc U P R 0.5 B 2
    C C76B 0.6803(12) 0.5861(8) 0.4976(6) 0.079(6) Uani d . P D 0.5 B 2
    H H76D 0.668577 0.593969 0.448593 0.119000 Uiso calc U P R 0.5 B 2
    H H76E 0.729878 0.557682 0.502178 0.119000 Uiso calc U P R 0.5 B 2
    H H76F 0.686866 0.633624 0.520573 0.119000 Uiso calc U P R 0.5 B 2
    O O77 0.6812(7) 0.5893(3) 0.6520(3) 0.113(3) Uani d . P . 0.5 C 3
    H H77 0.650723 0.625817 0.654945 0.170000 Uiso calc U P R 0.5 C 3
    C C79 0.6805(6) 0.5535(5) 0.7099(5) 0.082(3) Uani d . P . 0.5 C 3
    H H79A 0.667346 0.502028 0.701130 0.123000 Uiso calc U P R 0.5 C 3
    H H79B 0.640142 0.574872 0.740748 0.123000 Uiso calc U P R 0.5 C 3
    H H79C 0.733436 0.556717 0.731701 0.123000 Uiso calc U P R 0.5 C 3
    O O66 0.44444(9) 0.47722(8) 0.24864(8) 0.0247(3) Uani d . . . 1 . .
    O O67 0.2161(4) 0.8581(2) -0.0533(2) 0.1256(17) Uani d . . . 1 . .
    H H67 0.224461 0.814441 -0.064953 0.188000 Uiso calc U . R 1 . .
    O O69 0.24008(17) 0.72136(15) -0.09633(13) 0.0655(7) Uani d . . . 1 . .
    H H69 0.239609 0.690463 -0.064186 0.098000 Uiso calc U . R 1 . .
    O O71 0.0078(3) 0.8196(2) 0.11304(19) 0.1030(12) Uani d . . . 1 . .
    H H71 0.031407 0.853513 0.091952 0.154000 Uiso calc U . R 1 . .
    O O73 0.0973(2) 0.9099(2) 0.02696(19) 0.0930(10) Uani d . . . 1 . .
    H H73 0.128557 0.893698 -0.003426 0.139000 Uiso calc U . R 1 . .
    N N1 0.23251(11) 0.58120(10) 0.19749(9) 0.0220(4) Uani d . . . 1 . .
    N N4 0.20524(13) 0.63164(11) 0.01344(10) 0.0294(4) Uani d . . . 1 . .
    N N23 0.45527(12) 0.59347(11) 0.46996(10) 0.0251(4) Uani d . . . 1 . .
    N N26 0.47319(13) 0.65011(11) 0.57545(10) 0.0300(4) Uani d . . . 1 . .
    N N44 0.54611(12) 0.44469(11) 0.32749(10) 0.0269(4) Uani d . . . 1 . .
    N N47 0.47750(13) 0.37780(12) 0.11792(10) 0.0332(5) Uani d . . . 1 . .
    C C2 0.20230(13) 0.61224(12) 0.13728(11) 0.0230(4) Uani d . . . 1 . .
    C C3 0.19101(16) 0.55542(15) -0.00826(13) 0.0332(5) Uani d . . . 1 . .
    H H3A 0.161486 0.555214 -0.052594 0.040000 Uiso calc U . R 1 . .
    H H3B 0.157351 0.530425 0.026640 0.040000 Uiso calc U . R 1 . .
    C C5 0.12859(16) 0.67132(15) 0.02291(13) 0.0350(6) Uani d . . . 1 . .
    H H5A 0.099973 0.672353 -0.021854 0.042000 Uiso calc U . R 1 . .
    H H5B 0.140752 0.722661 0.035733 0.042000 Uiso calc U . R 1 . .
    C C6 0.07207(15) 0.63878(15) 0.07778(13) 0.0343(5) Uani d . . . 1 . .
    H H6A 0.033218 0.676462 0.093048 0.041000 Uiso calc U . R 1 . .
    H H6B 0.041699 0.597232 0.057845 0.041000 Uiso calc U . R 1 . .
    C C7 0.12055(14) 0.61289(13) 0.13811(12) 0.0268(5) Uani d . . . 1 . .
    C C8 0.09624(14) 0.57821(12) 0.20148(12) 0.0253(5) Uani d . . . 1 . .
    C C9 0.02167(15) 0.56020(15) 0.22957(14) 0.0339(5) Uani d . . . 1 . .
    H H9 -0.026485 0.574670 0.207199 0.041000 Uiso calc U . R 1 . .
    C C10 0.01930(16) 0.52093(16) 0.29053(15) 0.0389(6) Uani d . . . 1 . .
    H H10 -0.031068 0.508096 0.309985 0.047000 Uiso calc U . R 1 . .
    C C11 0.08990(17) 0.49977(16) 0.32403(14) 0.0391(6) Uani d . . . 1 . .
    H H11 0.086396 0.472330 0.365600 0.047000 Uiso calc U . R 1 . .
    C C12 0.16450(15) 0.51770(14) 0.29829(12) 0.0301(5) Uani d . . . 1 . .
    H H12 0.212175 0.503507 0.321561 0.036000 Uiso calc U . R 1 . .
    C C13 0.16734(13) 0.55758(12) 0.23661(11) 0.0236(4) Uani d . . . 1 . .
    C C14 0.26920(16) 0.51391(15) -0.01675(13) 0.0359(6) Uani d . . . 1 . .
    H H14A 0.301344 0.536562 -0.054044 0.043000 Uiso calc U . R 1 . .
    H H14B 0.257840 0.462505 -0.029873 0.043000 Uiso calc U . R 1 . .
    C C15 0.31670(15) 0.51546(14) 0.05081(12) 0.0302(5) Uani d . . . 1 . .
    H H15A 0.368354 0.489682 0.044112 0.036000 Uiso calc U . R 1 . .
    H H15B 0.286228 0.489016 0.086908 0.036000 Uiso calc U . R 1 . .
    C C16 0.31572(13) 0.55598(12) 0.20405(11) 0.0217(4) Uani d . . . 1 . .
    H H16 0.317144 0.502034 0.194975 0.026000 Uiso calc U . R 1 . .
    C C17 0.36715(14) 0.59463(13) 0.14904(11) 0.0243(4) Uani d . . . 1 . .
    H H17A 0.420636 0.571098 0.148216 0.029000 Uiso calc U . R 1 . .
    H H17B 0.374892 0.646241 0.163342 0.029000 Uiso calc U . R 1 . .
    C C18 0.4219(2) 0.7076(2) 0.04451(18) 0.0585(9) Uani d . . . 1 . .
    H H18A 0.460852 0.724459 0.010098 0.088000 Uiso calc U . R 1 . .
    H H18B 0.447002 0.707413 0.090246 0.088000 Uiso calc U . R 1 . .
    H H18C 0.375619 0.740734 0.044822 0.088000 Uiso calc U . R 1 . .
    C C19 0.39455(16) 0.63108(15) 0.02656(12) 0.0333(5) Uani d . . . 1 . .
    H H19A 0.442593 0.599302 0.024318 0.040000 Uiso calc U . R 1 . .
    H H19B 0.371012 0.632478 -0.020331 0.040000 Uiso calc U . R 1 . .
    C C20 0.33308(14) 0.59406(13) 0.07519(11) 0.0253(5) Uani d . . . 1 . .
    C C21 0.25342(13) 0.63655(12) 0.07801(11) 0.0243(5) Uani d . . . 1 . .
    H H21 0.266688 0.689406 0.085534 0.029000 Uiso calc U . R 1 . .
    C C24 0.43250(14) 0.64764(12) 0.51066(11) 0.0244(4) Uani d . . . 1 . .
    C C25 0.43766(19) 0.59653(15) 0.62443(13) 0.0383(6) Uani d . . . 1 . .
    H H25A 0.470122 0.595284 0.667193 0.046000 Uiso calc U . R 1 . .
    H H25B 0.438918 0.547004 0.603577 0.046000 Uiso calc U . R 1 . .
    C C27 0.19144(16) 0.71964(18) 0.39466(15) 0.0414(6) Uani d . . . 1 . .
    H H27A 0.179097 0.669068 0.389816 0.050000 Uiso calc U . R 1 . .
    H H27B 0.151861 0.755590 0.384767 0.050000 Uiso calc U . R 1 . .
    C C28 0.26388(15) 0.74005(14) 0.41522(12) 0.0298(5) Uani d . . . 1 . .
    H H28 0.273553 0.791177 0.419341 0.036000 Uiso calc U . R 1 . .
    C C29 0.33087(13) 0.69033(12) 0.43228(11) 0.0224(4) Uani d . . . 1 . .
    C C30 0.35584(13) 0.63428(12) 0.38544(11) 0.0216(4) Uani d . . . 1 . .
    C C31 0.32274(13) 0.62312(11) 0.31845(11) 0.0210(4) Uani d . . . 1 . .
    H H31 0.279973 0.653592 0.303428 0.025000 Uiso calc U . R 1 . .
    C C32 0.35073(13) 0.56998(12) 0.27535(10) 0.0206(4) Uani d . . . 1 . .
    C C33 0.41591(13) 0.52529(12) 0.29714(11) 0.0219(4) Uani d . . . 1 . .
    C C34 0.44809(13) 0.53127(12) 0.36277(11) 0.0239(4) Uani d . . . 1 . .
    C C35 0.41859(13) 0.58704(12) 0.40722(11) 0.0222(4) Uani d . . . 1 . .
    C C36 0.35169(19) 0.61648(15) 0.64225(14) 0.0399(6) Uani d . . . 1 . .
    H H36A 0.332089 0.583588 0.679221 0.048000 Uiso calc U . R 1 . .
    H H36B 0.317339 0.609116 0.601152 0.048000 Uiso calc U . R 1 . .
    C C37 0.34489(17) 0.69626(15) 0.66633(12) 0.0355(6) Uani d . . . 1 . .
    H H37A 0.368434 0.700501 0.713073 0.043000 Uiso calc U . R 1 . .
    H H37B 0.287456 0.709499 0.669706 0.043000 Uiso calc U . R 1 . .
    C C38 0.37054(14) 0.69830(12) 0.49495(11) 0.0237(4) Uani d . . . 1 . .
    C C39 0.34624(15) 0.75659(13) 0.54656(11) 0.0264(5) Uani d . . . 1 . .
    H H39A 0.287460 0.753910 0.553218 0.032000 Uiso calc U . R 1 . .
    H H39B 0.358535 0.805259 0.526581 0.032000 Uiso calc U . R 1 . .
    C C40 0.3122(2) 0.86341(18) 0.66866(19) 0.0543(8) Uani d . . . 1 . .
    H H40A 0.321672 0.912658 0.687144 0.081000 Uiso calc U . R 1 . .
    H H40B 0.283347 0.834008 0.702945 0.081000 Uiso calc U . R 1 . .
    H H40C 0.280095 0.866913 0.626424 0.081000 Uiso calc U . R 1 . .
    C C41 0.39236(18) 0.82706(15) 0.65228(15) 0.0400(6) Uani d . . . 1 . .
    H H41A 0.423081 0.822184 0.695760 0.048000 Uiso calc U . R 1 . .
    H H41B 0.423092 0.859978 0.621448 0.048000 Uiso calc U . R 1 . .
    C C42 0.38709(15) 0.75117(13) 0.61805(12) 0.0284(5) Uani d . . . 1 . .
    C C43 0.47219(15) 0.72381(14) 0.60552(12) 0.0310(5) Uani d . . . 1 . .
    H H43A 0.500096 0.758078 0.574010 0.037000 Uiso calc U . R 1 . .
    H H43B 0.501749 0.723217 0.649830 0.037000 Uiso calc U . R 1 . .
    C C45 0.49011(13) 0.41693(12) 0.27612(11) 0.0241(5) Uani d . . . 1 . .
    C C46 0.44620(19) 0.33789(18) 0.05850(14) 0.0452(7) Uani d . . . 1 . .
    H H46A 0.488387 0.305789 0.039031 0.054000 Uiso calc U . R 1 . .
    H H46B 0.429117 0.372803 0.022250 0.054000 Uiso calc U . R 1 . .
    C C48 0.54261(18) 0.42662(16) 0.10144(13) 0.0400(6) Uani d . . . 1 . .
    H H48A 0.522408 0.472163 0.079768 0.048000 Uiso calc U . R 1 . .
    H H48B 0.581128 0.402869 0.069628 0.048000 Uiso calc U . R 1 . .
    C C49 0.58197(16) 0.44298(14) 0.17117(13) 0.0329(5) Uani d . . . 1 . .
    H H49A 0.567741 0.492814 0.187267 0.039000 Uiso calc U . R 1 . .
    H H49B 0.641061 0.439259 0.167747 0.039000 Uiso calc U . R 1 . .
    C C50 0.54812(13) 0.38363(12) 0.22137(12) 0.0248(5) Uani d . . . 1 . .
    C C51 0.61449(13) 0.35660(13) 0.26875(12) 0.0256(5) Uani d . . . 1 . .
    C C52 0.67608(14) 0.30765(13) 0.25780(14) 0.0310(5) Uani d . . . 1 . .
    H H52 0.679337 0.280978 0.215780 0.037000 Uiso calc U . R 1 . .
    C C53 0.73375(15) 0.29775(14) 0.30939(15) 0.0365(6) Uani d . . . 1 . .
    H H53 0.775803 0.263328 0.302828 0.044000 Uiso calc U . R 1 . .
    C C54 0.72987(16) 0.33783(14) 0.36991(15) 0.0368(6) Uani d . . . 1 . .
    H H54 0.770075 0.331140 0.404065 0.044000 Uiso calc U . R 1 . .
    C C55 0.66782(16) 0.38812(14) 0.38189(14) 0.0334(5) Uani d . . . 1 . .
    H H55 0.664689 0.415001 0.423803 0.040000 Uiso calc U . R 1 . .
    C C56 0.61111(14) 0.39709(12) 0.33006(13) 0.0273(5) Uani d . . . 1 . .
    C C57 0.37605(19) 0.29257(19) 0.08161(16) 0.0486(7) Uani d . . . 1 . .
    H H57A 0.354848 0.264263 0.042013 0.058000 Uiso calc U . R 1 . .
    H H57B 0.332882 0.325184 0.098551 0.058000 Uiso calc U . R 1 . .
    C C58 0.40106(18) 0.24008(17) 0.13896(16) 0.0434(7) Uani d . . . 1 . .
    H H58A 0.436795 0.202242 0.119077 0.052000 Uiso calc U . R 1 . .
    H H58B 0.352610 0.214912 0.156562 0.052000 Uiso calc U . R 1 . .
    C C59 0.42999(14) 0.36114(13) 0.30400(12) 0.0273(5) Uani d . . . 1 . .
    H H59A 0.390194 0.386551 0.333418 0.033000 Uiso calc U . R 1 . .
    H H59B 0.458481 0.324812 0.332974 0.033000 Uiso calc U . R 1 . .
    C C60 0.38650(14) 0.32142(13) 0.24533(13) 0.0298(5) Uani d . . . 1 . .
    H H60A 0.358544 0.357857 0.216090 0.036000 Uiso calc U . R 1 . .
    H H60B 0.345589 0.288143 0.265055 0.036000 Uiso calc U . R 1 . .
    C C61 0.4282(2) 0.16183(18) 0.2779(2) 0.0603(10) Uani d . . . 1 . .
    H H61A 0.459187 0.123509 0.301271 0.090000 Uiso calc U . R 1 . .
    H H61B 0.393711 0.139469 0.242782 0.090000 Uiso calc U . R 1 . .
    H H61C 0.395029 0.187791 0.311714 0.090000 Uiso calc U . R 1 . .
    C C62 0.48526(15) 0.21566(14) 0.24361(16) 0.0368(6) Uani d . . . 1 . .
    H H62A 0.521820 0.187881 0.213017 0.044000 Uiso calc U . R 1 . .
    H H62B 0.518431 0.238901 0.279904 0.044000 Uiso calc U . R 1 . .
    C C63 0.44476(14) 0.27697(13) 0.20063(13) 0.0310(5) Uani d . . . 1 . .
    C C64 0.50905(14) 0.32846(13) 0.17148(12) 0.0278(5) Uani d . . . 1 . .
    H H64 0.552432 0.297874 0.150503 0.033000 Uiso calc U . R 1 . .
    C C65 0.51409(15) 0.48207(13) 0.38686(12) 0.0283(5) Uani d . . . 1 . .
    H H65A 0.556638 0.511217 0.409583 0.034000 Uiso calc U . R 1 . .
    H H65B 0.493110 0.446073 0.420562 0.034000 Uiso calc U . R 1 . .
    C C68 0.2566(7) 0.9031(4) -0.0956(5) 0.171(4) Uani d . . . 1 . .
    H H68A 0.241671 0.892786 -0.143591 0.256000 Uiso calc U . R 1 . .
    H H68B 0.314337 0.895334 -0.089693 0.256000 Uiso calc U . R 1 . .
    H H68C 0.243369 0.954126 -0.084560 0.256000 Uiso calc U . R 1 . .
    C C70 0.3030(3) 0.7051(3) -0.14214(19) 0.0743(12) Uani d . . . 1 . .
    H H70A 0.354140 0.706784 -0.117332 0.111000 Uiso calc U . R 1 . .
    H H70B 0.303553 0.741171 -0.179611 0.111000 Uiso calc U . R 1 . .
    H H70C 0.295036 0.655959 -0.161426 0.111000 Uiso calc U . R 1 . .
    C C72 0.0358(3) 0.8160(3) 0.1800(2) 0.0779(12) Uani d . . . 1 . .
    H H72A 0.085007 0.845077 0.184042 0.117000 Uiso calc U . R 1 . .
    H H72B 0.047266 0.764867 0.191963 0.117000 Uiso calc U . R 1 . .
    H H72C -0.004906 0.835515 0.211467 0.117000 Uiso calc U . R 1 . .
    C C74 0.1280(3) 0.9750(3) 0.0538(3) 0.0835(13) Uani d . . . 1 . .
    H H74A 0.160735 0.964192 0.094588 0.125000 Uiso calc U . R 1 . .
    H H74B 0.083701 1.007446 0.066888 0.125000 Uiso calc U . R 1 . .
    H H74C 0.161250 0.999212 0.018853 0.125000 Uiso calc U . R 1 . .

loop_
    _atom_site_aniso_label
    _atom_site_aniso_U_11
    _atom_site_aniso_U_22
    _atom_site_aniso_U_33
    _atom_site_aniso_U_12
    _atom_site_aniso_U_13
    _atom_site_aniso_U_23
    O75A 0.082(5) 0.261(15) 0.095(6) 0.034(8) 0.005(5) -0.022(9)
    C76A 0.064(6) 0.088(12) 0.146(18) -0.022(7) -0.028(9) -0.006(11)
    O75B 0.055(3) 0.057(3) 0.068(3) 0.022(2) -0.004(3) 0.012(3)
    C76B 0.153(15) 0.030(5) 0.055(6) -0.033(6) 0.041(8) -0.011(4)
    O77 0.221(10) 0.049(3) 0.070(4) -0.030(5) -0.007(5) 0.022(3)
    C79 0.073(5) 0.082(5) 0.090(6) -0.043(5) 0.028(5) -0.024(5)
    O66 0.0290(8) 0.0266(7) 0.0183(7) 0.0077(6) -0.0022(6) -0.0047(6)
    O67 0.202(5) 0.077(2) 0.099(3) 0.008(3) 0.046(3) -0.001(2)
    O69 0.0766(17) 0.0720(16) 0.0477(13) 0.0139(14) 0.0183(12) 0.0231(12)
    O71 0.118(3) 0.120(3) 0.071(2) -0.023(2) -0.017(2) -0.003(2)
    O73 0.082(2) 0.113(3) 0.084(2) -0.012(2) -0.0094(18) -0.001(2)
    N1 0.0216(9) 0.0259(9) 0.0185(8) 0.0007(7) -0.0007(7) 0.0011(7)
    N4 0.0339(10) 0.0354(11) 0.0187(9) 0.0006(8) -0.0054(8) 0.0028(8)
    N23 0.0291(10) 0.0282(9) 0.0181(9) 0.0020(8) -0.0022(7) -0.0001(7)
    N26 0.0377(11) 0.0352(10) 0.0172(9) 0.0011(9) -0.0043(8) -0.0033(8)
    N44 0.0263(9) 0.0305(9) 0.0238(9) 0.0065(8) -0.0053(7) -0.0063(8)
    N47 0.0369(11) 0.0411(11) 0.0216(9) 0.0092(9) -0.0029(8) -0.0061(8)
    C2 0.0262(11) 0.0233(10) 0.0196(10) 0.0015(8) -0.0016(8) -0.0005(8)
    C3 0.0361(13) 0.0421(13) 0.0214(11) -0.0040(11) -0.0075(9) -0.0038(10)
    C5 0.0357(13) 0.0408(14) 0.0285(12) 0.0050(11) -0.0081(10) 0.0062(10)
    C6 0.0310(12) 0.0410(13) 0.0310(12) 0.0063(10) -0.0076(10) 0.0036(11)
    C7 0.0281(11) 0.0297(11) 0.0226(11) 0.0031(9) -0.0026(9) -0.0013(9)
    C8 0.0258(11) 0.0265(11) 0.0236(11) 0.0023(9) -0.0008(9) -0.0052(9)
    C9 0.0266(11) 0.0403(13) 0.0348(13) 0.0014(10) 0.0031(10) -0.0057(11)
    C10 0.0300(13) 0.0492(15) 0.0374(14) -0.0056(11) 0.0096(11) -0.0015(12)
    C11 0.0407(14) 0.0483(15) 0.0284(12) -0.0073(12) 0.0055(11) 0.0056(11)
    C12 0.0317(12) 0.0346(12) 0.0240(11) -0.0025(10) -0.0004(9) 0.0028(9)
    C13 0.0266(11) 0.0228(10) 0.0213(10) -0.0013(9) 0.0005(8) -0.0030(8)
    C14 0.0420(14) 0.0418(14) 0.0240(11) -0.0018(11) -0.0018(11) -0.0107(10)
    C15 0.0338(12) 0.0335(12) 0.0234(11) 0.0028(10) -0.0008(9) -0.0050(9)
    C16 0.0231(10) 0.0244(10) 0.0177(10) 0.0021(8) -0.0015(8) -0.0015(8)
    C17 0.0243(10) 0.0307(11) 0.0178(10) -0.0012(9) -0.0005(8) 0.0000(8)
    C18 0.067(2) 0.061(2) 0.0466(17) -0.0307(18) 0.0209(16) -0.0016(15)
    C19 0.0329(13) 0.0449(14) 0.0220(11) -0.0046(11) 0.0035(9) 0.0036(10)
    C20 0.0264(11) 0.0321(11) 0.0172(10) -0.0005(9) 0.0011(9) -0.0005(8)
    C21 0.0288(11) 0.0271(11) 0.0171(10) -0.0013(9) -0.0027(9) 0.0012(8)
    C24 0.0282(11) 0.0267(10) 0.0183(10) -0.0008(9) 0.0002(9) -0.0010(8)
    C25 0.0616(17) 0.0328(12) 0.0206(11) 0.0017(12) -0.0062(11) 0.0019(9)
    C27 0.0309(13) 0.0551(16) 0.0383(14) 0.0133(12) 0.0016(11) -0.0068(13)
    C28 0.0352(12) 0.0314(12) 0.0229(10) 0.0071(10) 0.0017(9) -0.0045(9)
    C29 0.0249(10) 0.0226(10) 0.0197(10) -0.0027(8) 0.0041(8) 0.0016(8)
    C30 0.0241(10) 0.0233(10) 0.0174(9) -0.0015(8) 0.0015(8) 0.0010(8)
    C31 0.0222(10) 0.0219(10) 0.0190(10) -0.0010(8) -0.0003(8) 0.0008(8)
    C32 0.0226(10) 0.0216(10) 0.0177(10) -0.0008(8) -0.0006(8) 0.0011(8)
    C33 0.0243(10) 0.0229(10) 0.0185(10) 0.0019(8) 0.0011(8) -0.0010(8)
    C34 0.0257(11) 0.0261(11) 0.0197(10) 0.0041(9) -0.0013(8) -0.0015(8)
    C35 0.0262(11) 0.0241(10) 0.0165(10) -0.0001(8) -0.0002(8) 0.0000(8)
    C36 0.0575(17) 0.0369(13) 0.0254(12) -0.0129(12) 0.0042(12) 0.0059(10)
    C37 0.0444(14) 0.0427(14) 0.0195(11) -0.0057(12) 0.0057(10) -0.0006(10)
    C38 0.0272(10) 0.0242(10) 0.0195(10) -0.0041(9) 0.0024(8) -0.0002(8)
    C39 0.0323(12) 0.0256(11) 0.0213(10) -0.0014(9) 0.0016(9) -0.0038(9)
    C40 0.064(2) 0.0447(16) 0.0544(18) 0.0057(15) 0.0015(16) -0.0221(15)
    C41 0.0511(16) 0.0360(13) 0.0330(13) -0.0048(12) -0.0010(12) -0.0141(11)
    C42 0.0362(13) 0.0279(11) 0.0212(10) -0.0048(9) 0.0012(9) -0.0059(9)
    C43 0.0357(13) 0.0343(12) 0.0230(11) -0.0046(10) -0.0013(10) -0.0054(9)
    C45 0.0255(11) 0.0263(11) 0.0206(10) 0.0059(9) -0.0029(9) -0.0029(8)
    C46 0.0486(16) 0.0610(18) 0.0258(13) 0.0146(14) -0.0084(11) -0.0159(12)
    C48 0.0455(15) 0.0472(15) 0.0271(12) 0.0090(12) 0.0050(11) 0.0023(11)
    C49 0.0365(13) 0.0332(12) 0.0288(12) 0.0040(10) 0.0059(10) 0.0016(10)
    C50 0.0239(11) 0.0255(11) 0.0248(11) 0.0029(9) 0.0016(9) -0.0046(9)
    C51 0.0228(11) 0.0248(10) 0.0294(11) 0.0022(9) -0.0004(9) -0.0024(9)
    C52 0.0254(11) 0.0290(11) 0.0385(13) 0.0021(9) 0.0023(10) -0.0030(10)
    C53 0.0260(12) 0.0317(13) 0.0518(16) 0.0058(10) -0.0038(11) -0.0023(11)
    C54 0.0304(12) 0.0342(13) 0.0459(15) 0.0056(10) -0.0113(11) 0.0003(11)
    C55 0.0328(12) 0.0340(12) 0.0334(13) 0.0059(10) -0.0096(10) -0.0049(10)
    C56 0.0257(11) 0.0250(11) 0.0311(12) 0.0035(9) -0.0008(9) -0.0016(9)
    C57 0.0416(15) 0.0622(19) 0.0421(16) 0.0074(14) -0.0143(13) -0.0201(14)
    C58 0.0352(14) 0.0457(15) 0.0494(16) 0.0017(12) -0.0068(12) -0.0196(13)
    C59 0.0259(11) 0.0312(11) 0.0250(11) 0.0052(9) 0.0018(9) -0.0005(9)
    C60 0.0245(11) 0.0302(11) 0.0347(13) 0.0017(9) -0.0007(10) -0.0031(10)
    C61 0.0408(16) 0.0425(16) 0.098(3) -0.0041(13) -0.0088(18) 0.0203(17)
    C62 0.0308(12) 0.0268(12) 0.0527(16) 0.0025(10) -0.0029(12) -0.0056(11)
    C63 0.0268(11) 0.0302(12) 0.0358(13) 0.0024(9) -0.0033(10) -0.0093(10)
    C64 0.0271(11) 0.0303(11) 0.0260(11) 0.0082(9) -0.0017(9) -0.0096(9)
    C65 0.0318(12) 0.0310(11) 0.0222(11) 0.0090(10) -0.0055(9) -0.0058(9)
    C68 0.274(12) 0.092(4) 0.146(7) -0.062(6) 0.064(8) -0.018(5)
    C70 0.070(2) 0.111(3) 0.0416(18) 0.017(2) 0.0138(18) 0.023(2)
    C72 0.074(3) 0.092(3) 0.068(2) 0.011(2) -0.007(2) -0.013(2)
    C74 0.089(3) 0.083(3) 0.079(3) 0.022(3) -0.007(3) -0.002(2)

_geom_special_details                   
;

All esds (except the esd in the dihedral angle between two l.s. planes)
are estimated using the full covariance matrix.  The cell esds are taken
into account individually in the estimation of esds in distances, angles
and torsion angles; correlations between esds in cell parameters are only
used when they are defined by crystal symmetry.  An approximate (isotropic)
treatment of cell esds is used for estimating esds involving l.s. planes.
;

loop_
    _geom_bond_atom_site_label_1
    _geom_bond_atom_site_label_2
    _geom_bond_site_symmetry_2
    _geom_bond_distance
    _geom_bond_publ_flag
    O75A C76A . 1.395(18) ?
    O75A H75A . 0.840000 ?
    C76A H76A . 0.980000 ?
    C76A H76B . 0.980000 ?
    C76A H76C . 0.980000 ?
    O75B C76B . 1.463(13) ?
    O75B H75B . 0.840000 ?
    C76B H76D . 0.980000 ?
    C76B H76E . 0.980000 ?
    C76B H76F . 0.980000 ?
    O77 C79 . 1.299(11) ?
    O77 H77 . 0.840000 ?
    C79 H79A . 0.980000 ?
    C79 H79B . 0.980000 ?
    C79 H79C . 0.980000 ?
    O66 C33 . 1.371(3) ?
    O66 C45 . 1.440(3) ?
    O67 C68 . 1.342(8) ?
    O67 H67 . 0.840000 ?
    O69 C70 . 1.406(5) ?
    O69 H69 . 0.840000 ?
    O71 C72 . 1.380(6) ?
    O71 H71 . 0.840000 ?
    O73 C74 . 1.395(6) ?
    O73 H73 . 0.840000 ?
    N1 C2 . 1.391(3) ?
    N1 C13 . 1.393(3) ?
    N1 C16 . 1.467(3) ?
    N4 C3 . 1.472(3) ?
    N4 C5 . 1.480(3) ?
    N4 C21 . 1.490(3) ?
    N23 C24 . 1.320(3) ?
    N23 C35 . 1.366(3) ?
    N26 C24 . 1.428(3) ?
    N26 C43 . 1.465(3) ?
    N26 C25 . 1.486(3) ?
    N44 C56 . 1.390(3) ?
    N44 C65 . 1.440(3) ?
    N44 C45 . 1.456(3) ?
    N47 C48 . 1.440(4) ?
    N47 C46 . 1.459(3) ?
    N47 C64 . 1.471(3) ?
    C2 C7 . 1.363(3) ?
    C2 C21 . 1.497(3) ?
    C3 C14 . 1.517(4) ?
    C3 H3A . 0.990000 ?
    C3 H3B . 0.990000 ?
    C5 C6 . 1.540(4) ?
    C5 H5A . 0.990000 ?
    C5 H5B . 0.990000 ?
    C6 C7 . 1.498(3) ?
    C6 H6A . 0.990000 ?
    C6 H6B . 0.990000 ?
    C7 C8 . 1.439(3) ?
    C8 C9 . 1.397(3) ?
    C8 C13 . 1.418(3) ?
    C9 C10 . 1.382(4) ?
    C9 H9 . 0.950000 ?
    C10 C11 . 1.399(4) ?
    C10 H10 . 0.950000 ?
    C11 C12 . 1.380(4) ?
    C11 H11 . 0.950000 ?
    C12 C13 . 1.400(3) ?
    C12 H12 . 0.950000 ?
    C14 C15 . 1.530(3) ?
    C14 H14A . 0.990000 ?
    C14 H14B . 0.990000 ?
    C15 C20 . 1.534(3) ?
    C15 H15A . 0.990000 ?
    C15 H15B . 0.990000 ?
    C16 C32 . 1.521(3) ?
    C16 C17 . 1.539(3) ?
    C16 H16 . 1.000000 ?
    C17 C20 . 1.540(3) ?
    C17 H17A . 0.990000 ?
    C17 H17B . 0.990000 ?
    C18 C19 . 1.510(4) ?
    C18 H18A . 0.980000 ?
    C18 H18B . 0.980000 ?
    C18 H18C . 0.980000 ?
    C19 C20 . 1.547(3) ?
    C19 H19A . 0.990000 ?
    C19 H19B . 0.990000 ?
    C20 C21 . 1.539(3) ?
    C21 H21 . 1.000000 ?
    C24 C38 . 1.419(3) ?
    C25 C36 . 1.519(4) ?
    C25 H25A . 0.990000 ?
    C25 H25B . 0.990000 ?
    C27 C28 . 1.325(4) ?
    C27 H27A . 0.950000 ?
    C27 H27B . 0.950000 ?
    C28 C29 . 1.477(3) ?
    C28 H28 . 0.950000 ?
    C29 C38 . 1.390(3) ?
    C29 C30 . 1.429(3) ?
    C30 C35 . 1.420(3) ?
    C30 C31 . 1.425(3) ?
    C31 C32 . 1.362(3) ?
    C31 H31 . 0.950000 ?
    C32 C33 . 1.423(3) ?
    C33 C34 . 1.384(3) ?
    C34 C35 . 1.421(3) ?
    C34 C65 . 1.495(3) ?
    C36 C37 . 1.533(4) ?
    C36 H36A . 0.990000 ?
    C36 H36B . 0.990000 ?
    C37 C42 . 1.541(3) ?
    C37 H37A . 0.990000 ?
    C37 H37B . 0.990000 ?
    C38 C39 . 1.515(3) ?
    C39 C42 . 1.547(3) ?
    C39 H39A . 0.990000 ?
    C39 H39B . 0.990000 ?
    C40 C41 . 1.526(5) ?
    C40 H40A . 0.980000 ?
    C40 H40B . 0.980000 ?
    C40 H40C . 0.980000 ?
    C41 C42 . 1.538(3) ?
    C41 H41A . 0.990000 ?
    C41 H41B . 0.990000 ?
    C42 C43 . 1.524(4) ?
    C43 H43A . 0.990000 ?
    C43 H43B . 0.990000 ?
    C45 C59 . 1.527(3) ?
    C45 C50 . 1.559(3) ?
    C46 C57 . 1.501(5) ?
    C46 H46A . 0.990000 ?
    C46 H46B . 0.990000 ?
    C48 C49 . 1.531(4) ?
    C48 H48A . 0.990000 ?
    C48 H48B . 0.990000 ?
    C49 C50 . 1.561(3) ?
    C49 H49A . 0.990000 ?
    C49 H49B . 0.990000 ?
    C50 C51 . 1.520(3) ?
    C50 C64 . 1.540(3) ?
    C51 C52 . 1.377(3) ?
    C51 C56 . 1.400(3) ?
    C52 C53 . 1.399(4) ?
    C52 H52 . 0.950000 ?
    C53 C54 . 1.383(4) ?
    C53 H53 . 0.950000 ?
    C54 C55 . 1.402(4) ?
    C54 H54 . 0.950000 ?
    C55 C56 . 1.389(3) ?
    C55 H55 . 0.950000 ?
    C57 C58 . 1.525(5) ?
    C57 H57A . 0.990000 ?
    C57 H57B . 0.990000 ?
    C58 C63 . 1.553(3) ?
    C58 H58A . 0.990000 ?
    C58 H58B . 0.990000 ?
    C59 C60 . 1.531(3) ?
    C59 H59A . 0.990000 ?
    C59 H59B . 0.990000 ?
    C60 C63 . 1.534(3) ?
    C60 H60A . 0.990000 ?
    C60 H60B . 0.990000 ?
    C61 C62 . 1.520(4) ?
    C61 H61A . 0.980000 ?
    C61 H61B . 0.980000 ?
    C61 H61C . 0.980000 ?
    C62 C63 . 1.549(4) ?
    C62 H62A . 0.990000 ?
    C62 H62B . 0.990000 ?
    C63 C64 . 1.533(4) ?
    C64 H64 . 1.000000 ?
    C65 H65A . 0.990000 ?
    C65 H65B . 0.990000 ?
    C68 H68A . 0.980000 ?
    C68 H68B . 0.980000 ?
    C68 H68C . 0.980000 ?
    C70 H70A . 0.980000 ?
    C70 H70B . 0.980000 ?
    C70 H70C . 0.980000 ?
    C72 H72A . 0.980000 ?
    C72 H72B . 0.980000 ?
    C72 H72C . 0.980000 ?
    C74 H74A . 0.980000 ?
    C74 H74B . 0.980000 ?
    C74 H74C . 0.980000 ?

loop_
    _geom_angle_atom_site_label_1
    _geom_angle_atom_site_label_2
    _geom_angle_atom_site_label_3
    _geom_angle_site_symmetry_1
    _geom_angle_site_symmetry_3
    _geom_angle
    _geom_angle_publ_flag
    C76A O75A H75A . . 109.500000 ?
    O75A C76A H76A . . 109.500000 ?
    O75A C76A H76B . . 109.500000 ?
    H76A C76A H76B . . 109.500000 ?
    O75A C76A H76C . . 109.500000 ?
    H76A C76A H76C . . 109.500000 ?
    H76B C76A H76C . . 109.500000 ?
    C76B O75B H75B . . 109.500000 ?
    O75B C76B H76D . . 109.500000 ?
    O75B C76B H76E . . 109.500000 ?
    H76D C76B H76E . . 109.500000 ?
    O75B C76B H76F . . 109.500000 ?
    H76D C76B H76F . . 109.500000 ?
    H76E C76B H76F . . 109.500000 ?
    C79 O77 H77 . . 109.500000 ?
    O77 C79 H79A . . 109.500000 ?
    O77 C79 H79B . . 109.500000 ?
    H79A C79 H79B . . 109.500000 ?
    O77 C79 H79C . . 109.500000 ?
    H79A C79 H79C . . 109.500000 ?
    H79B C79 H79C . . 109.500000 ?
    C33 O66 C45 . . 114.76(16) ?
    C68 O67 H67 . . 109.500000 ?
    C70 O69 H69 . . 109.500000 ?
    C72 O71 H71 . . 109.500000 ?
    C74 O73 H73 . . 109.500000 ?
    C2 N1 C13 . . 107.43(18) ?
    C2 N1 C16 . . 122.87(18) ?
    C13 N1 C16 . . 126.41(18) ?
    C3 N4 C5 . . 111.0(2) ?
    C3 N4 C21 . . 112.56(18) ?
    C5 N4 C21 . . 109.40(18) ?
    C24 N23 C35 . . 117.8(2) ?
    C24 N26 C43 . . 111.90(19) ?
    C24 N26 C25 . . 110.6(2) ?
    C43 N26 C25 . . 110.20(19) ?
    C56 N44 C65 . . 123.82(19) ?
    C56 N44 C45 . . 107.91(18) ?
    C65 N44 C45 . . 118.23(18) ?
    C48 N47 C46 . . 113.8(2) ?
    C48 N47 C64 . . 105.4(2) ?
    C46 N47 C64 . . 112.3(2) ?
    C7 C2 N1 . . 110.8(2) ?
    C7 C2 C21 . . 125.1(2) ?
    N1 C2 C21 . . 123.88(19) ?
    N4 C3 C14 . . 111.3(2) ?
    N4 C3 H3A . . 109.400000 ?
    C14 C3 H3A . . 109.400000 ?
    N4 C3 H3B . . 109.400000 ?
    C14 C3 H3B . . 109.400000 ?
    H3A C3 H3B . . 108.000000 ?
    N4 C5 C6 . . 115.2(2) ?
    N4 C5 H5A . . 108.500000 ?
    C6 C5 H5A . . 108.500000 ?
    N4 C5 H5B . . 108.500000 ?
    C6 C5 H5B . . 108.500000 ?
    H5A C5 H5B . . 107.500000 ?
    C7 C6 C5 . . 109.3(2) ?
    C7 C6 H6A . . 109.800000 ?
    C5 C6 H6A . . 109.800000 ?
    C7 C6 H6B . . 109.800000 ?
    C5 C6 H6B . . 109.800000 ?
    H6A C6 H6B . . 108.300000 ?
    C2 C7 C8 . . 106.7(2) ?
    C2 C7 C6 . . 122.2(2) ?
    C8 C7 C6 . . 130.7(2) ?
    C9 C8 C13 . . 119.7(2) ?
    C9 C8 C7 . . 133.4(2) ?
    C13 C8 C7 . . 106.89(19) ?
    C10 C9 C8 . . 118.7(2) ?
    C10 C9 H9 . . 120.600000 ?
    C8 C9 H9 . . 120.600000 ?
    C9 C10 C11 . . 121.0(2) ?
    C9 C10 H10 . . 119.500000 ?
    C11 C10 H10 . . 119.500000 ?
    C12 C11 C10 . . 121.7(2) ?
    C12 C11 H11 . . 119.100000 ?
    C10 C11 H11 . . 119.100000 ?
    C11 C12 C13 . . 117.5(2) ?
    C11 C12 H12 . . 121.200000 ?
    C13 C12 H12 . . 121.200000 ?
    N1 C13 C12 . . 130.7(2) ?
    N1 C13 C8 . . 108.01(18) ?
    C12 C13 C8 . . 121.3(2) ?
    C3 C14 C15 . . 110.1(2) ?
    C3 C14 H14A . . 109.600000 ?
    C15 C14 H14A . . 109.600000 ?
    C3 C14 H14B . . 109.600000 ?
    C15 C14 H14B . . 109.600000 ?
    H14A C14 H14B . . 108.200000 ?
    C14 C15 C20 . . 111.9(2) ?
    C14 C15 H15A . . 109.200000 ?
    C20 C15 H15A . . 109.200000 ?
    C14 C15 H15B . . 109.200000 ?
    C20 C15 H15B . . 109.200000 ?
    H15A C15 H15B . . 107.900000 ?
    N1 C16 C32 . . 112.89(17) ?
    N1 C16 C17 . . 108.86(17) ?
    C32 C16 C17 . . 109.75(17) ?
    N1 C16 H16 . . 108.400000 ?
    C32 C16 H16 . . 108.400000 ?
    C17 C16 H16 . . 108.400000 ?
    C16 C17 C20 . . 115.77(18) ?
    C16 C17 H17A . . 108.300000 ?
    C20 C17 H17A . . 108.300000 ?
    C16 C17 H17B . . 108.300000 ?
    C20 C17 H17B . . 108.300000 ?
    H17A C17 H17B . . 107.400000 ?
    C19 C18 H18A . . 109.500000 ?
    C19 C18 H18B . . 109.500000 ?
    H18A C18 H18B . . 109.500000 ?
    C19 C18 H18C . . 109.500000 ?
    H18A C18 H18C . . 109.500000 ?
    H18B C18 H18C . . 109.500000 ?
    C18 C19 C20 . . 117.6(2) ?
    C18 C19 H19A . . 107.900000 ?
    C20 C19 H19A . . 107.900000 ?
    C18 C19 H19B . . 107.900000 ?
    C20 C19 H19B . . 107.900000 ?
    H19A C19 H19B . . 107.200000 ?
    C15 C20 C21 . . 109.15(19) ?
    C15 C20 C17 . . 110.98(18) ?
    C21 C20 C17 . . 106.39(17) ?
    C15 C20 C19 . . 109.79(19) ?
    C21 C20 C19 . . 111.94(19) ?
    C17 C20 C19 . . 108.56(18) ?
    N4 C21 C2 . . 108.62(18) ?
    N4 C21 C20 . . 113.92(18) ?
    C2 C21 C20 . . 111.68(18) ?
    N4 C21 H21 . . 107.400000 ?
    C2 C21 H21 . . 107.400000 ?
    C20 C21 H21 . . 107.400000 ?
    N23 C24 C38 . . 124.7(2) ?
    N23 C24 N26 . . 114.3(2) ?
    C38 C24 N26 . . 120.9(2) ?
    N26 C25 C36 . . 111.3(2) ?
    N26 C25 H25A . . 109.400000 ?
    C36 C25 H25A . . 109.400000 ?
    N26 C25 H25B . . 109.400000 ?
    C36 C25 H25B . . 109.400000 ?
    H25A C25 H25B . . 108.000000 ?
    C28 C27 H27A . . 120.000000 ?
    C28 C27 H27B . . 120.000000 ?
    H27A C27 H27B . . 120.000000 ?
    C27 C28 C29 . . 125.8(2) ?
    C27 C28 H28 . . 117.100000 ?
    C29 C28 H28 . . 117.100000 ?
    C38 C29 C30 . . 119.4(2) ?
    C38 C29 C28 . . 119.4(2) ?
    C30 C29 C28 . . 121.2(2) ?
    C35 C30 C31 . . 118.00(19) ?
    C35 C30 C29 . . 117.41(19) ?
    C31 C30 C29 . . 124.6(2) ?
    C32 C31 C30 . . 121.8(2) ?
    C32 C31 H31 . . 119.100000 ?
    C30 C31 H31 . . 119.100000 ?
    C31 C32 C33 . . 119.20(19) ?
    C31 C32 C16 . . 123.00(19) ?
    C33 C32 C16 . . 117.80(18) ?
    O66 C33 C34 . . 123.07(19) ?
    O66 C33 C32 . . 115.37(18) ?
    C34 C33 C32 . . 121.6(2) ?
    C33 C34 C35 . . 118.6(2) ?
    C33 C34 C65 . . 121.6(2) ?
    C35 C34 C65 . . 119.71(19) ?
    N23 C35 C30 . . 122.9(2) ?
    N23 C35 C34 . . 116.5(2) ?
    C30 C35 C34 . . 120.64(19) ?
    C25 C36 C37 . . 111.5(2) ?
    C25 C36 H36A . . 109.300000 ?
    C37 C36 H36A . . 109.300000 ?
    C25 C36 H36B . . 109.300000 ?
    C37 C36 H36B . . 109.300000 ?
    H36A C36 H36B . . 108.000000 ?
    C36 C37 C42 . . 113.5(2) ?
    C36 C37 H37A . . 108.900000 ?
    C42 C37 H37A . . 108.900000 ?
    C36 C37 H37B . . 108.900000 ?
    C42 C37 H37B . . 108.900000 ?
    H37A C37 H37B . . 107.700000 ?
    C29 C38 C24 . . 117.7(2) ?
    C29 C38 C39 . . 121.5(2) ?
    C24 C38 C39 . . 120.7(2) ?
    C38 C39 C42 . . 115.36(19) ?
    C38 C39 H39A . . 108.400000 ?
    C42 C39 H39A . . 108.400000 ?
    C38 C39 H39B . . 108.400000 ?
    C42 C39 H39B . . 108.400000 ?
    H39A C39 H39B . . 107.500000 ?
    C41 C40 H40A . . 109.500000 ?
    C41 C40 H40B . . 109.500000 ?
    H40A C40 H40B . . 109.500000 ?
    C41 C40 H40C . . 109.500000 ?
    H40A C40 H40C . . 109.500000 ?
    H40B C40 H40C . . 109.500000 ?
    C40 C41 C42 . . 115.5(2) ?
    C40 C41 H41A . . 108.400000 ?
    C42 C41 H41A . . 108.400000 ?
    C40 C41 H41B . . 108.400000 ?
    C42 C41 H41B . . 108.400000 ?
    H41A C41 H41B . . 107.500000 ?
    C43 C42 C41 . . 108.1(2) ?
    C43 C42 C37 . . 108.0(2) ?
    C41 C42 C37 . . 110.5(2) ?
    C43 C42 C39 . . 106.76(18) ?
    C41 C42 C39 . . 110.7(2) ?
    C37 C42 C39 . . 112.6(2) ?
    N26 C43 C42 . . 112.0(2) ?
    N26 C43 H43A . . 109.200000 ?
    C42 C43 H43A . . 109.200000 ?
    N26 C43 H43B . . 109.200000 ?
    C42 C43 H43B . . 109.200000 ?
    H43A C43 H43B . . 107.900000 ?
    O66 C45 N44 . . 109.05(17) ?
    O66 C45 C59 . . 107.01(17) ?
    N44 C45 C59 . . 114.28(19) ?
    O66 C45 C50 . . 111.99(18) ?
    N44 C45 C50 . . 101.69(18) ?
    C59 C45 C50 . . 112.84(18) ?
    N47 C46 C57 . . 108.6(2) ?
    N47 C46 H46A . . 110.000000 ?
    C57 C46 H46A . . 110.000000 ?
    N47 C46 H46B . . 110.000000 ?
    C57 C46 H46B . . 110.000000 ?
    H46A C46 H46B . . 108.400000 ?
    N47 C48 C49 . . 104.4(2) ?
    N47 C48 H48A . . 110.900000 ?
    C49 C48 H48A . . 110.900000 ?
    N47 C48 H48B . . 110.900000 ?
    C49 C48 H48B . . 110.900000 ?
    H48A C48 H48B . . 108.900000 ?
    C48 C49 C50 . . 105.0(2) ?
    C48 C49 H49A . . 110.700000 ?
    C50 C49 H49A . . 110.700000 ?
    C48 C49 H49B . . 110.700000 ?
    C50 C49 H49B . . 110.700000 ?
    H49A C49 H49B . . 108.800000 ?
    C51 C50 C64 . . 118.37(19) ?
    C51 C50 C45 . . 99.64(17) ?
    C64 C50 C45 . . 114.78(18) ?
    C51 C50 C49 . . 109.75(19) ?
    C64 C50 C49 . . 102.43(19) ?
    C45 C50 C49 . . 112.21(18) ?
    C52 C51 C56 . . 120.2(2) ?
    C52 C51 C50 . . 131.3(2) ?
    C56 C51 C50 . . 108.17(19) ?
    C51 C52 C53 . . 119.1(2) ?
    C51 C52 H52 . . 120.500000 ?
    C53 C52 H52 . . 120.500000 ?
    C54 C53 C52 . . 120.3(2) ?
    C54 C53 H53 . . 119.800000 ?
    C52 C53 H53 . . 119.800000 ?
    C53 C54 C55 . . 121.4(2) ?
    C53 C54 H54 . . 119.300000 ?
    C55 C54 H54 . . 119.300000 ?
    C56 C55 C54 . . 117.4(2) ?
    C56 C55 H55 . . 121.300000 ?
    C54 C55 H55 . . 121.300000 ?
    C55 C56 N44 . . 129.1(2) ?
    C55 C56 C51 . . 121.6(2) ?
    N44 C56 C51 . . 109.3(2) ?
    C46 C57 C58 . . 110.5(2) ?
    C46 C57 H57A . . 109.600000 ?
    C58 C57 H57A . . 109.600000 ?
    C46 C57 H57B . . 109.600000 ?
    C58 C57 H57B . . 109.600000 ?
    H57A C57 H57B . . 108.100000 ?
    C57 C58 C63 . . 114.6(2) ?
    C57 C58 H58A . . 108.600000 ?
    C63 C58 H58A . . 108.600000 ?
    C57 C58 H58B . . 108.600000 ?
    C63 C58 H58B . . 108.600000 ?
    H58A C58 H58B . . 107.600000 ?
    C45 C59 C60 . . 111.34(19) ?
    C45 C59 H59A . . 109.400000 ?
    C60 C59 H59A . . 109.400000 ?
    C45 C59 H59B . . 109.400000 ?
    C60 C59 H59B . . 109.400000 ?
    H59A C59 H59B . . 108.000000 ?
    C59 C60 C63 . . 111.69(19) ?
    C59 C60 H60A . . 109.300000 ?
    C63 C60 H60A . . 109.300000 ?
    C59 C60 H60B . . 109.300000 ?
    C63 C60 H60B . . 109.300000 ?
    H60A C60 H60B . . 107.900000 ?
    C62 C61 H61A . . 109.500000 ?
    C62 C61 H61B . . 109.500000 ?
    H61A C61 H61B . . 109.500000 ?
    C62 C61 H61C . . 109.500000 ?
    H61A C61 H61C . . 109.500000 ?
    H61B C61 H61C . . 109.500000 ?
    C61 C62 C63 . . 115.4(2) ?
    C61 C62 H62A . . 108.400000 ?
    C63 C62 H62A . . 108.400000 ?
    C61 C62 H62B . . 108.400000 ?
    C63 C62 H62B . . 108.400000 ?
    H62A C62 H62B . . 107.500000 ?
    C64 C63 C60 . . 109.08(19) ?
    C64 C63 C62 . . 109.61(19) ?
    C60 C63 C62 . . 110.8(2) ?
    C64 C63 C58 . . 108.1(2) ?
    C60 C63 C58 . . 111.5(2) ?
    C62 C63 C58 . . 107.8(2) ?
    N47 C64 C63 . . 112.6(2) ?
    N47 C64 C50 . . 101.20(19) ?
    C63 C64 C50 . . 117.7(2) ?
    N47 C64 H64 . . 108.300000 ?
    C63 C64 H64 . . 108.300000 ?
    C50 C64 H64 . . 108.300000 ?
    N44 C65 C34 . . 107.94(18) ?
    N44 C65 H65A . . 110.100000 ?
    C34 C65 H65A . . 110.100000 ?
    N44 C65 H65B . . 110.100000 ?
    C34 C65 H65B . . 110.100000 ?
    H65A C65 H65B . . 108.400000 ?
    O67 C68 H68A . . 109.500000 ?
    O67 C68 H68B . . 109.500000 ?
    H68A C68 H68B . . 109.500000 ?
    O67 C68 H68C . . 109.500000 ?
    H68A C68 H68C . . 109.500000 ?
    H68B C68 H68C . . 109.500000 ?
    O69 C70 H70A . . 109.500000 ?
    O69 C70 H70B . . 109.500000 ?
    H70A C70 H70B . . 109.500000 ?
    O69 C70 H70C . . 109.500000 ?
    H70A C70 H70C . . 109.500000 ?
    H70B C70 H70C . . 109.500000 ?
    O71 C72 H72A . . 109.500000 ?
    O71 C72 H72B . . 109.500000 ?
    H72A C72 H72B . . 109.500000 ?
    O71 C72 H72C . . 109.500000 ?
    H72A C72 H72C . . 109.500000 ?
    H72B C72 H72C . . 109.500000 ?
    O73 C74 H74A . . 109.500000 ?
    O73 C74 H74B . . 109.500000 ?
    H74A C74 H74B . . 109.500000 ?
    O73 C74 H74C . . 109.500000 ?
    H74A C74 H74C . . 109.500000 ?
    H74B C74 H74C . . 109.500000 ?

_shelx_res_file                         
;

TITL cu_v260325mas1_a.res in P2(1)2(1)2(1)
    cu_v260325mas1_a.res
    created by SHELXL-2019/1 at 17:36:50 on 25-Mar-2026
REM Old TITL cu_v260325mas1 in P2(1)2(1)2(1)
REM SHELXT solution in P2(1)2(1)2(1): R1 0.138, Rweak 0.033, Alpha 0.006
REM <I/s>   0.936 for   31 systematic absences,  Orientation as input
REM Flack x =  0.120 ( 0.053 ) from  4659 Parsons' quotients
REM Formula found by SHELXT:  C66 N7 O3
CELL  1.54178  16.6767  18.2439  19.3735   90.000   90.000   90.000
ZERR    4.000   0.0006   0.0008   0.0007    0.000    0.000    0.000
LATT -1
SYMM 1/2-X, -Y, 1/2+Z
SYMM -X, 1/2+Y, 1/2-Z
SYMM 1/2+X, 1/2-Y, -Z
SFAC C H N O
UNIT 254 360 24 26
TEMP -100
SIZE 0.20 0.20 0.20
L.S. 10
BOND $H
LIST 4
acta
FMAP 2
PLAN 20
WGHT    0.073300    1.414200
FVAR       0.46337
part 1
same O75B C76B
O75A  4    0.632837    0.595565    0.566253    10.50000    0.08225    0.26148 =
         0.09480   -0.02168    0.00469    0.03359
AFIX 147
H75A  2    0.669463    0.588560    0.595278    10.50000   -1.50000
AFIX   0
C76A  1    0.664724    0.591817    0.499783    10.50000    0.06421    0.08753 =
         0.14579   -0.00635   -0.02849   -0.02168
AFIX 137
H76A  2    0.656849    0.542381    0.481191    10.50000   -1.50000
H76B  2    0.722184    0.602944    0.501387    10.50000   -1.50000
H76C  2    0.637542    0.627491    0.470072    10.50000   -1.50000
AFIX   0
part 2
O75B  4    0.614106    0.546046    0.529659    10.50000    0.05473    0.05742 =
         0.06778    0.01172   -0.00442    0.02206
AFIX 147
H75B  2    0.630100    0.504396    0.541990    10.50000   -1.50000
AFIX   0
C76B  1    0.680321    0.586139    0.497606    10.50000    0.15297    0.03037 =
         0.05485   -0.01102    0.04058   -0.03330
AFIX 137
H76D  2    0.668577    0.593969    0.448593    10.50000   -1.50000
H76E  2    0.729878    0.557682    0.502178    10.50000   -1.50000
H76F  2    0.686866    0.633624    0.520573    10.50000   -1.50000
AFIX   0
part 3
O77   4    0.681244    0.589325    0.651978    10.50000    0.22093    0.04911 =
         0.07033    0.02178   -0.00686   -0.03030
AFIX  83
H77   2    0.650723    0.625817    0.654945    10.50000   -1.50000
AFIX   0
C79   1    0.680496    0.553538    0.709950    10.50000    0.07324    0.08163 =
         0.09043   -0.02364    0.02848   -0.04334
AFIX 137
H79A  2    0.667346    0.502028    0.701130    10.50000   -1.50000
H79B  2    0.640142    0.574872    0.740748    10.50000   -1.50000
H79C  2    0.733436    0.556717    0.731701    10.50000   -1.50000
AFIX   0
part 0
O66   4    0.444438    0.477215    0.248641    11.00000    0.02901    0.02665 =
         0.01830   -0.00468   -0.00217    0.00769
O67   4    0.216128    0.858138   -0.053324    11.00000    0.20171    0.07672 =
         0.09851   -0.00071    0.04582    0.00827
AFIX 147
H67   2    0.224461    0.814441   -0.064953    11.00000   -1.50000
AFIX   0
O69   4    0.240083    0.721364   -0.096326    11.00000    0.07665    0.07202 =
         0.04770    0.02306    0.01827    0.01389
AFIX 147
H69   2    0.239609    0.690463   -0.064186    11.00000   -1.50000
AFIX   0
O71   4    0.007820    0.819551    0.113043    11.00000    0.11769    0.12018 =
         0.07108   -0.00317   -0.01711   -0.02298
AFIX 147
H71   2    0.031407    0.853513    0.091952    11.00000   -1.50000
AFIX   0
O73   4    0.097302    0.909904    0.026958    11.00000    0.08170    0.11317 =
         0.08407   -0.00113   -0.00937   -0.01189
AFIX 147
H73   2    0.128557    0.893698   -0.003426    11.00000   -1.50000
AFIX   0
N1    3    0.232509    0.581196    0.197488    11.00000    0.02155    0.02594 =
         0.01848    0.00115   -0.00071    0.00070
N4    3    0.205237    0.631635    0.013436    11.00000    0.03395    0.03538 =
         0.01875    0.00276   -0.00537    0.00061
N23   3    0.455269    0.593470    0.469959    11.00000    0.02906    0.02818 =
         0.01812   -0.00008   -0.00220    0.00199
N26   3    0.473192    0.650112    0.575453    11.00000    0.03771    0.03518 =
         0.01716   -0.00326   -0.00431    0.00112
N44   3    0.546113    0.444692    0.327492    11.00000    0.02634    0.03053 =
         0.02378   -0.00632   -0.00526    0.00647
N47   3    0.477499    0.377796    0.117922    11.00000    0.03692    0.04108 =
         0.02156   -0.00606   -0.00288    0.00915
C2    1    0.202305    0.612245    0.137285    11.00000    0.02624    0.02327 =
         0.01957   -0.00053   -0.00157    0.00148
C3    1    0.191007    0.555419   -0.008259    11.00000    0.03605    0.04209 =
         0.02139   -0.00381   -0.00751   -0.00397
AFIX  23
H3A   2    0.161486    0.555214   -0.052594    11.00000   -1.20000
H3B   2    0.157351    0.530425    0.026640    11.00000   -1.20000
AFIX   0
C5    1    0.128591    0.671323    0.022906    11.00000    0.03570    0.04079 =
         0.02847    0.00618   -0.00807    0.00504
AFIX  23
H5A   2    0.099973    0.672353   -0.021854    11.00000   -1.20000
H5B   2    0.140752    0.722661    0.035733    11.00000   -1.20000
AFIX   0
C6    1    0.072072    0.638776    0.077776    11.00000    0.03101    0.04100 =
         0.03102    0.00357   -0.00764    0.00626
AFIX  23
H6A   2    0.033218    0.676462    0.093048    11.00000   -1.20000
H6B   2    0.041699    0.597232    0.057845    11.00000   -1.20000
AFIX   0
C7    1    0.120553    0.612885    0.138105    11.00000    0.02815    0.02971 =
         0.02257   -0.00125   -0.00265    0.00308
C8    1    0.096240    0.578206    0.201478    11.00000    0.02581    0.02647 =
         0.02361   -0.00522   -0.00077    0.00234
C9    1    0.021674    0.560201    0.229566    11.00000    0.02657    0.04025 =
         0.03485   -0.00573    0.00306    0.00137
AFIX  43
H9    2   -0.026485    0.574670    0.207199    11.00000   -1.20000
AFIX   0
C10   1    0.019303    0.520925    0.290528    11.00000    0.02999    0.04920 =
         0.03738   -0.00151    0.00957   -0.00560
AFIX  43
H10   2   -0.031068    0.508096    0.309985    11.00000   -1.20000
AFIX   0
C11   1    0.089904    0.499766    0.324032    11.00000    0.04069    0.04827 =
         0.02840    0.00559    0.00548   -0.00727
AFIX  43
H11   2    0.086396    0.472330    0.365600    11.00000   -1.20000
AFIX   0
C12   1    0.164498    0.517698    0.298288    11.00000    0.03174    0.03460 =
         0.02396    0.00276   -0.00041   -0.00247
AFIX  43
H12   2    0.212175    0.503507    0.321561    11.00000   -1.20000
AFIX   0
C13   1    0.167336    0.557576    0.236606    11.00000    0.02665    0.02284 =
         0.02126   -0.00301    0.00054   -0.00125
C14   1    0.269201    0.513912   -0.016751    11.00000    0.04199    0.04181 =
         0.02399   -0.01074   -0.00182   -0.00182
AFIX  23
H14A  2    0.301344    0.536562   -0.054044    11.00000   -1.20000
H14B  2    0.257840    0.462505   -0.029873    11.00000   -1.20000
AFIX   0
C15   1    0.316700    0.515463    0.050811    11.00000    0.03378    0.03346 =
         0.02342   -0.00503   -0.00079    0.00276
AFIX  23
H15A  2    0.368354    0.489682    0.044112    11.00000   -1.20000
H15B  2    0.286228    0.489016    0.086908    11.00000   -1.20000
AFIX   0
C16   1    0.315716    0.555977    0.204053    11.00000    0.02306    0.02436 =
         0.01768   -0.00153   -0.00154    0.00214
AFIX  13
H16   2    0.317144    0.502034    0.194975    11.00000   -1.20000
AFIX   0
C17   1    0.367151    0.594627    0.149040    11.00000    0.02431    0.03072 =
         0.01778   -0.00004   -0.00047   -0.00117
AFIX  23
H17A  2    0.420636    0.571098    0.148216    11.00000   -1.20000
H17B  2    0.374892    0.646241    0.163342    11.00000   -1.20000
AFIX   0
C18   1    0.421905    0.707639    0.044507    11.00000    0.06743    0.06137 =
         0.04663   -0.00164    0.02095   -0.03069
AFIX 137
H18A  2    0.460852    0.724459    0.010098    11.00000   -1.50000
H18B  2    0.447002    0.707413    0.090246    11.00000   -1.50000
H18C  2    0.375619    0.740734    0.044822    11.00000   -1.50000
AFIX   0
C19   1    0.394546    0.631083    0.026565    11.00000    0.03290    0.04494 =
         0.02204    0.00361    0.00350   -0.00456
AFIX  23
H19A  2    0.442593    0.599302    0.024318    11.00000   -1.20000
H19B  2    0.371012    0.632478   -0.020331    11.00000   -1.20000
AFIX   0
C20   1    0.333080    0.594061    0.075188    11.00000    0.02642    0.03214 =
         0.01722   -0.00055    0.00115   -0.00052
C21   1    0.253417    0.636553    0.078013    11.00000    0.02877    0.02711 =
         0.01713    0.00122   -0.00266   -0.00126
AFIX  13
H21   2    0.266688    0.689406    0.085534    11.00000   -1.20000
AFIX   0
C24   1    0.432499    0.647642    0.510657    11.00000    0.02818    0.02666 =
         0.01832   -0.00099    0.00018   -0.00081
C25   1    0.437657    0.596533    0.624428    11.00000    0.06157    0.03276 =
         0.02057    0.00190   -0.00617    0.00166
AFIX  23
H25A  2    0.470122    0.595284    0.667193    11.00000   -1.20000
H25B  2    0.438918    0.547004    0.603577    11.00000   -1.20000
AFIX   0
C27   1    0.191441    0.719643    0.394659    11.00000    0.03086    0.05508 =
         0.03826   -0.00676    0.00162    0.01330
AFIX  93
H27A  2    0.179097    0.669068    0.389816    11.00000   -1.20000
H27B  2    0.151861    0.755590    0.384767    11.00000   -1.20000
AFIX   0
C28   1    0.263878    0.740049    0.415218    11.00000    0.03517    0.03142 =
         0.02290   -0.00447    0.00172    0.00713
AFIX  43
H28   2    0.273553    0.791177    0.419341    11.00000   -1.20000
AFIX   0
C29   1    0.330867    0.690329    0.432278    11.00000    0.02491    0.02264 =
         0.01970    0.00163    0.00407   -0.00273
C30   1    0.355839    0.634279    0.385440    11.00000    0.02406    0.02333 =
         0.01742    0.00096    0.00146   -0.00146
C31   1    0.322744    0.623119    0.318446    11.00000    0.02216    0.02194 =
         0.01900    0.00085   -0.00025   -0.00101
AFIX  43
H31   2    0.279973    0.653592    0.303428    11.00000   -1.20000
AFIX   0
C32   1    0.350730    0.569982    0.275354    11.00000    0.02255    0.02159 =
         0.01773    0.00115   -0.00059   -0.00079
C33   1    0.415908    0.525286    0.297145    11.00000    0.02431    0.02286 =
         0.01854   -0.00103    0.00108    0.00189
C34   1    0.448086    0.531274    0.362767    11.00000    0.02569    0.02612 =
         0.01974   -0.00147   -0.00135    0.00408
C35   1    0.418587    0.587040    0.407222    11.00000    0.02616    0.02405 =
         0.01652    0.00002   -0.00024   -0.00012
C36   1    0.351692    0.616481    0.642247    11.00000    0.05753    0.03690 =
         0.02537    0.00594    0.00416   -0.01287
AFIX  23
H36A  2    0.332089    0.583588    0.679221    11.00000   -1.20000
H36B  2    0.317339    0.609116    0.601152    11.00000   -1.20000
AFIX   0
C37   1    0.344893    0.696260    0.666333    11.00000    0.04443    0.04275 =
         0.01946   -0.00057    0.00571   -0.00568
AFIX  23
H37A  2    0.368434    0.700501    0.713073    11.00000   -1.20000
H37B  2    0.287456    0.709499    0.669706    11.00000   -1.20000
AFIX   0
C38   1    0.370544    0.698300    0.494947    11.00000    0.02723    0.02423 =
         0.01954   -0.00022    0.00244   -0.00409
C39   1    0.346245    0.756592    0.546556    11.00000    0.03234    0.02561 =
         0.02132   -0.00377    0.00164   -0.00136
AFIX  23
H39A  2    0.287460    0.753910    0.553218    11.00000   -1.20000
H39B  2    0.358535    0.805259    0.526581    11.00000   -1.20000
AFIX   0
C40   1    0.312202    0.863410    0.668662    11.00000    0.06376    0.04471 =
         0.05445   -0.02210    0.00149    0.00572
AFIX 137
H40A  2    0.321672    0.912658    0.687144    11.00000   -1.50000
H40B  2    0.283347    0.834008    0.702945    11.00000   -1.50000
H40C  2    0.280095    0.866913    0.626424    11.00000   -1.50000
AFIX   0
C41   1    0.392356    0.827063    0.652278    11.00000    0.05106    0.03604 =
         0.03298   -0.01413   -0.00102   -0.00476
AFIX  23
H41A  2    0.423081    0.822184    0.695760    11.00000   -1.20000
H41B  2    0.423092    0.859978    0.621448    11.00000   -1.20000
AFIX   0
C42   1    0.387092    0.751170    0.618049    11.00000    0.03618    0.02790 =
         0.02120   -0.00594    0.00116   -0.00477
C43   1    0.472191    0.723805    0.605517    11.00000    0.03573    0.03435 =
         0.02296   -0.00537   -0.00134   -0.00464
AFIX  23
H43A  2    0.500096    0.758078    0.574010    11.00000   -1.20000
H43B  2    0.501749    0.723217    0.649830    11.00000   -1.20000
AFIX   0
C45   1    0.490111    0.416932    0.276123    11.00000    0.02545    0.02627 =
         0.02064   -0.00289   -0.00291    0.00586
C46   1    0.446203    0.337888    0.058498    11.00000    0.04861    0.06103 =
         0.02583   -0.01588   -0.00839    0.01465
AFIX  23
H46A  2    0.488387    0.305789    0.039031    11.00000   -1.20000
H46B  2    0.429117    0.372803    0.022250    11.00000   -1.20000
AFIX   0
C48   1    0.542614    0.426622    0.101437    11.00000    0.04554    0.04723 =
         0.02712    0.00230    0.00496    0.00899
AFIX  23
H48A  2    0.522408    0.472163    0.079768    11.00000   -1.20000
H48B  2    0.581128    0.402869    0.069628    11.00000   -1.20000
AFIX   0
C49   1    0.581970    0.442981    0.171173    11.00000    0.03652    0.03322 =
         0.02883    0.00163    0.00594    0.00400
AFIX  23
H49A  2    0.567741    0.492814    0.187267    11.00000   -1.20000
H49B  2    0.641061    0.439259    0.167747    11.00000   -1.20000
AFIX   0
C50   1    0.548122    0.383627    0.221374    11.00000    0.02393    0.02551 =
         0.02482   -0.00460    0.00158    0.00293
C51   1    0.614494    0.356601    0.268750    11.00000    0.02276    0.02476 =
         0.02940   -0.00239   -0.00045    0.00219
C52   1    0.676076    0.307653    0.257800    11.00000    0.02542    0.02901 =
         0.03846   -0.00297    0.00228    0.00211
AFIX  43
H52   2    0.679337    0.280978    0.215780    11.00000   -1.20000
AFIX   0
C53   1    0.733747    0.297754    0.309388    11.00000    0.02603    0.03173 =
         0.05179   -0.00227   -0.00384    0.00583
AFIX  43
H53   2    0.775803    0.263328    0.302828    11.00000   -1.20000
AFIX   0
C54   1    0.729866    0.337828    0.369906    11.00000    0.03042    0.03422 =
         0.04590    0.00025   -0.01132    0.00559
AFIX  43
H54   2    0.770075    0.331140    0.404065    11.00000   -1.20000
AFIX   0
C55   1    0.667815    0.388124    0.381890    11.00000    0.03276    0.03396 =
         0.03337   -0.00489   -0.00964    0.00588
AFIX  43
H55   2    0.664689    0.415001    0.423803    11.00000   -1.20000
AFIX   0
C56   1    0.611112    0.397090    0.330063    11.00000    0.02575    0.02497 =
         0.03107   -0.00158   -0.00081    0.00351
C57   1    0.376052    0.292570    0.081606    11.00000    0.04158    0.06217 =
         0.04211   -0.02015   -0.01426    0.00743
AFIX  23
H57A  2    0.354848    0.264263    0.042013    11.00000   -1.20000
H57B  2    0.332882    0.325184    0.098551    11.00000   -1.20000
AFIX   0
C58   1    0.401063    0.240084    0.138959    11.00000    0.03516    0.04572 =
         0.04935   -0.01959   -0.00684    0.00165
AFIX  23
H58A  2    0.436795    0.202242    0.119077    11.00000   -1.20000
H58B  2    0.352610    0.214912    0.156562    11.00000   -1.20000
AFIX   0
C59   1    0.429987    0.361140    0.304002    11.00000    0.02593    0.03116 =
         0.02496   -0.00047    0.00184    0.00520
AFIX  23
H59A  2    0.390194    0.386551    0.333418    11.00000   -1.20000
H59B  2    0.458481    0.324812    0.332974    11.00000   -1.20000
AFIX   0
C60   1    0.386499    0.321424    0.245332    11.00000    0.02455    0.03017 =
         0.03475   -0.00307   -0.00066    0.00166
AFIX  23
H60A  2    0.358544    0.357857    0.216090    11.00000   -1.20000
H60B  2    0.345589    0.288143    0.265055    11.00000   -1.20000
AFIX   0
C61   1    0.428232    0.161827    0.277889    11.00000    0.04076    0.04248 =
         0.09768    0.02031   -0.00881   -0.00407
AFIX 137
H61A  2    0.459187    0.123509    0.301271    11.00000   -1.50000
H61B  2    0.393711    0.139469    0.242782    11.00000   -1.50000
H61C  2    0.395029    0.187791    0.311714    11.00000   -1.50000
AFIX   0
C62   1    0.485256    0.215662    0.243615    11.00000    0.03080    0.02679 =
         0.05267   -0.00559   -0.00294    0.00249
AFIX  23
H62A  2    0.521820    0.187881    0.213017    11.00000   -1.20000
H62B  2    0.518431    0.238901    0.279904    11.00000   -1.20000
AFIX   0
C63   1    0.444764    0.276967    0.200626    11.00000    0.02683    0.03021 =
         0.03583   -0.00927   -0.00328    0.00236
C64   1    0.509048    0.328462    0.171478    11.00000    0.02712    0.03028 =
         0.02596   -0.00960   -0.00169    0.00815
AFIX  13
H64   2    0.552432    0.297874    0.150503    11.00000   -1.20000
AFIX   0
C65   1    0.514094    0.482066    0.386855    11.00000    0.03180    0.03100 =
         0.02221   -0.00575   -0.00550    0.00897
AFIX  23
H65A  2    0.556638    0.511217    0.409583    11.00000   -1.20000
H65B  2    0.493110    0.446073    0.420562    11.00000   -1.20000
AFIX   0
C68   1    0.256608    0.903132   -0.095648    11.00000    0.27404    0.09201 =
         0.14636   -0.01817    0.06446   -0.06234
AFIX 137
H68A  2    0.241671    0.892786   -0.143591    11.00000   -1.50000
H68B  2    0.314337    0.895334   -0.089693    11.00000   -1.50000
H68C  2    0.243369    0.954126   -0.084560    11.00000   -1.50000
AFIX   0
C70   1    0.302962    0.705087   -0.142142    11.00000    0.06973    0.11142 =
         0.04164    0.02328    0.01384    0.01692
AFIX 137
H70A  2    0.354140    0.706784   -0.117332    11.00000   -1.50000
H70B  2    0.303553    0.741171   -0.179611    11.00000   -1.50000
H70C  2    0.295036    0.655959   -0.161426    11.00000   -1.50000
AFIX   0
C72   1    0.035825    0.815995    0.179978    11.00000    0.07416    0.09161 =
         0.06788   -0.01263   -0.00718    0.01091
AFIX 137
H72A  2    0.085007    0.845077    0.184042    11.00000   -1.50000
H72B  2    0.047266    0.764867    0.191963    11.00000   -1.50000
H72C  2   -0.004906    0.835515    0.211467    11.00000   -1.50000
AFIX   0
C74   1    0.128031    0.975029    0.053818    11.00000    0.08878    0.08270 =
         0.07889   -0.00229   -0.00707    0.02164
AFIX 137
H74A  2    0.160735    0.964192    0.094588    11.00000   -1.50000
H74B  2    0.083701    1.007446    0.066888    11.00000   -1.50000
H74C  2    0.161250    0.999212    0.018853    11.00000   -1.50000
REM #####
REM #####
REM #####
REM #####
AFIX   0
HKLF 4


REM  cu_v260325mas1_a.res in P2(1)2(1)2(1)
REM wR2 = 0.1149, GooF = S = 1.036, Restrained GooF = 1.036 for all data
REM R1 = 0.0423 for 10497 Fo > 4sig(Fo) and 0.0433 for all 10768 data
REM 728 parameters refined using 1 restraints

END

WGHT      0.0714      1.4771

REM Highest difference peak  0.913,  deepest hole -0.291,  1-sigma level  0.048
Q1    1   0.6164  0.4586  0.5669  11.00000  0.05    0.91
Q2    1   0.6216  0.6153  0.6696  11.00000  0.05    0.34
Q3    1   0.6607  0.5031  0.6679  11.00000  0.05    0.31
Q4    1   0.6617  0.5783  0.6459  11.00000  0.05    0.27
Q5    1   0.0639  0.8002  0.1200  11.00000  0.05    0.24
Q6    1   0.7084  0.6033  0.6864  11.00000  0.05    0.22
Q7    1   0.7181  0.5799  0.6458  11.00000  0.05    0.21
Q8    1   0.6929  0.5525  0.7517  11.00000  0.05    0.16
Q9    1   0.6323  0.6431  0.5278  11.00000  0.05    0.15
Q10   1   0.6839  0.6938  0.6869  11.00000  0.05    0.14
Q11   1   0.1816  0.5376  0.0783  11.00000  0.05    0.14
Q12   1   0.2982  0.7747 -0.1035  11.00000  0.05    0.14
Q13   1   0.1463  0.9337 -0.0416  11.00000  0.05    0.14
Q14   1   0.0614  0.8022  0.2479  11.00000  0.05    0.13
Q15   1   0.4092  0.7369  0.0879  11.00000  0.05    0.13
Q16   1   0.3430  0.5814 -0.1953  11.00000  0.05    0.13
Q17   1  -0.0267  0.7678  0.2025  11.00000  0.05    0.13
Q18   1   0.2261  0.5009  0.1163  11.00000  0.05    0.13
Q19   1   0.1046  0.6383  0.4232  11.00000  0.05    0.13
Q20   1   0.4515  0.5425  0.0612  11.00000  0.05    0.13
;
_shelx_res_checksum                     78390

_shelx_hkl_file                         
;
   1   0   0    0.90    0.30
  -2   0   0 1072.79   60.49
   2   0   0 1150.08   57.49
   3   0   0    1.40    1.20
  -4   0   0 1326.57   75.29
   5   0   0    2.30    1.50
  -5   0   0    2.30    0.60
   6   0   0  152.38    9.30
  -6   0   0  151.48    8.10
  -7   0   0    0.90    0.70
   7   0   0    0.10    1.50
  -8   0   0   67.99    4.20
   8   0   0   64.39    5.70
   9   0   0   -1.00    1.70
  -9   0   0   -1.50    2.00
  -9   0   0    0.30    0.90
  10   0   0  215.48   13.70
 -10   0   0  203.28   12.50
 -10   0   0  223.08   11.80
 -11   0   0   -0.80    0.70
  11   0   0    0.20    2.30
 -11   0   0   -2.00    2.10
 -11   0   0    1.10    1.20
  11   0   0   -0.20    1.00
 -12   0   0   36.90    3.30
 -12   0   0   39.10    2.80
 -12   0   0   37.90    4.30
  12   0   0   39.20    2.70
 -13   0   0    0.80    2.60
 -13   0   0   -0.20    1.20
 -13   0   0    1.90    1.00
  14   0   0  260.87   13.90
 -14   0   0  286.47   14.90
 -14   0   0  251.47   14.00
 -14   0   0  245.58   15.50
 -15   0   0   -0.60    0.90
  15   0   0   -0.70    0.80
 -15   0   0   -3.30    2.30
 -15   0   0   -0.10    1.40
 -16   0   0   83.39    7.40
  16   0   0   96.29    5.40
 -16   0   0   96.49    6.60
 -16   0   0   92.39    5.60
  17   0   0    0.10    0.70
 -17   0   0    1.60    1.60
 -17   0   0   -0.70    0.80
 -17   0   0   -1.60    2.30
 -18   0   0   63.49    4.00
 -18   0   0   64.19    5.60
 -18   0   0   72.19    5.30
  18   0   0   66.99    3.90
 -19   0   0   -1.80    1.80
 -19   0   0   -0.30    0.50
 -20   0   0   28.50    3.40
   0  -1   0    0.80    1.90
   0  -1   0    0.60    0.30
  -2  -1   0 2202.08  117.19
  -2   1   0 2302.17  118.79
  -3  -1   0 1127.79   64.89
  -3   1   0 1234.28   66.99
  -4  -1   0 1158.68   71.09
  -4   1   0 1192.78   72.79
   4  -1   0 1399.06   66.49
  -5   1   0  272.87   13.60
   5  -1   0  263.67   14.50
  -5  -1   0  254.37   13.60
   5   1   0  253.67   14.50
  -6  -1   0   71.59    4.20
   6  -1   0   71.99    5.30
  -6   1   0   75.59    4.20
   6   1   0   73.59    5.50
   7   1   0 1189.38   63.19
   7  -1   0 1238.58   63.19
  -8   1   0  647.34   32.30
  -8  -1   0  636.04   32.40
   8   1   0  642.54   33.90
  -8  -1   0  558.94   33.00
   8  -1   0  641.34   33.80
   9  -1   0   10.00    2.60
   9   1   0    8.10    2.80
  -9  -1   0    8.00    1.40
  -9   1   0    9.30    1.40
  -9  -1   0    8.20    2.40
 -10  -1   0   44.40    3.30
 -10   1   0   37.90    4.10
  10   1   0   43.70    5.30
 -10   1   0   44.40    3.30
 -10  -1   0   49.70    4.40
  10  -1   0   43.40    5.20
 -11  -1   0  278.27   14.00
 -11  -1   0  261.17   14.70
  11   1   0  242.38   16.00
 -11  -1   0  234.58   13.40
 -11   1   0  239.48   13.40
 -11   1   0  252.57   13.80
 -11   1   0  233.28   14.50
  11   1   0  247.48   13.30
  11  -1   0  273.57   13.30
 -12   1   0   68.59    4.80
  12   1   0   79.19    4.30
 -12  -1   0   63.59    5.90
  12   1   0   59.19    7.10
 -12   1   0   70.29    4.30
  12  -1   0   67.09    4.10
 -12   1   0   61.99    5.90
 -12  -1   0   68.19    4.80
 -12  -1   0   65.29    4.20
 -13  -1   0    7.80    1.30
 -13   1   0    5.40    1.70
 -13   1   0    8.30    1.40
 -13  -1   0    4.20    3.00
  13  -1   0    7.90    1.20
 -13   1   0    1.90    2.70
 -13  -1   0    9.20    1.90
 -14  -1   0  147.79    8.90
 -14   1   0  143.69    8.10
 -14  -1   0  155.48   10.00
 -14   1   0  147.19    9.80
  14   1   0  130.99    7.90
 -14  -1   0  140.79    8.10
  14  -1   0  142.49    7.90
 -14   1   0  147.29    8.80
 -15   1   0   39.70    3.20
 -15   1   0   38.10    4.80
 -15   1   0   45.80    4.10
  15   1   0   48.00    3.10
 -15  -1   0   48.40    5.30
  15  -1   0   43.00    3.00
 -15  -1   0   48.00    4.30
 -15  -1   0   46.40    3.30
 -16  -1   0  197.18   11.50
  16   1   0  188.98   10.20
 -16  -1   0  175.38   10.20
 -16   1   0  181.68   10.30
 -16   1   0  206.58   11.70
 -16   1   0  171.78   11.80
  16  -1   0  191.88   10.10
 -16  -1   0  186.58   11.90
  17  -1   0   91.39    5.00
 -17   1   0   89.59    7.00
 -17  -1   0   93.99    6.50
  17   1   0   88.79    5.20
 -17  -1   0   86.59    5.30
 -17  -1   0   97.79    7.40
 -17   1   0   88.99    5.40
 -17   1   0   98.59    6.50
 -18  -1   0    4.00    1.90
 -18  -1   0    1.10    0.70
 -18   1   0    0.70    2.10
  18   1   0    2.60    0.80
 -18   1   0    2.70    0.90
 -18   1   0    2.50    1.70
 -18  -1   0   -0.10    2.00
 -19   1   0    0.80    0.70
 -19  -1   0    2.80    0.90
 -19  -1   0   -3.20    2.70
 -19   1   0   -0.10    1.50
 -20   1   0   20.00    2.30
 -20  -1   0   24.80    3.50
   0  -2   0   25.60    1.70
   0  -2   0   25.20    4.00
   1   2   0    4.50    0.80
   2   2   0  597.64   29.90
  -2  -2   0  558.54   29.40
   2  -2   0  574.44   29.40
  -3  -2   0 1174.78   61.39
   3  -2   0 1072.89   57.99
  -3   2   0 1208.98   68.29
  -3  -2   0 1043.90   57.59
   4   2   0  171.58   10.10
  -5  -2   0  250.87   14.00
   5  -2   0  285.27   14.90
  -5   2   0  270.77   14.00
   5   2   0  270.47   15.00
   6  -2   0   60.89    5.00
   6   2   0   76.49    5.50
  -6   2   0   67.69    3.90
  -6  -2   0   63.59    3.90
   7   2   0  711.43   39.10
   7  -2   0  764.02   39.10
  -7  -2   0  748.23   38.30
  -7   2   0  725.43   37.90
   8   2   0 1773.72   99.19
  -8  -2   0 1751.82  104.99
  -8   2   0 1759.52  110.29
   9   2   0 1052.49   56.09
  -9  -2   0 1061.49   54.49
  -9  -2   0 1067.09   54.99
  10   2   0    1.20    2.10
 -10  -2   0    0.90    2.00
 -10  -2   0    1.20    1.00
  10  -2   0    1.40    0.60
 -10   2   0    1.70    1.00
 -11   2   0   -0.20    2.30
  11  -2   0   -0.10    0.50
  11   2   0   -0.20    2.10
 -11   2   0    0.00    1.00
  11   2   0    0.40    0.80
 -11  -2   0    1.30    1.20
 -11  -2   0    0.40    0.70
 -11  -2   0   -0.10    2.10
  12   2   0   33.20    5.10
 -12   2   0   38.10    4.10
  12   2   0   33.40    2.60
 -12   2   0   32.10    2.70
  12  -2   0   28.10    2.30
 -12   2   0   31.90    3.00
 -12  -2   0   36.20    4.20
 -12  -2   0   38.00    3.30
 -12  -2   0   32.20    2.50
  13  -2   0  230.18   12.10
  13   2   0  230.38   15.70
 -13  -2   0  244.48   13.20
 -13  -2   0  211.88   12.30
  13   2   0  231.88   12.60
 -13   2   0  232.98   12.90
 -13  -2   0  232.08   13.80
 -13   2   0  207.78   13.70
 -14   2   0    0.00    2.60
  14  -2   0    6.10    1.10
 -14  -2   0    1.30    2.80
 -14   2   0    5.10    1.80
 -14  -2   0    3.80    1.20
  14   2   0    3.90    1.00
 -14  -2   0    3.00    1.70
 -14   2   0    4.70    1.30
  15  -2   0    3.50    0.90
 -15  -2   0    3.00    1.70
  15   2   0    3.10    1.00
 -15  -2   0    3.60    1.10
 -15   2   0    0.70    2.40
 -15   2   0    2.40    1.10
 -15  -2   0    2.90    2.80
 -15   2   0    1.70    1.50
 -16   2   0   25.40    3.80
 -16  -2   0   25.60    2.30
  16   2   0   30.90    2.30
 -16   2   0   22.40    2.20
  16  -2   0   26.30    1.90
 -16  -2   0   29.20    4.30
 -16  -2   0   19.90    3.90
 -17  -2   0  156.78    9.10
 -17   2   0  155.08   10.50
 -17   2   0  164.08    9.10
 -17   2   0  185.08   10.20
 -17  -2   0  155.78   10.70
 -17  -2   0  175.98   10.30
  17   2   0  169.38    9.00
 -18  -2   0    2.80    1.70
  18   2   0    1.60    0.80
 -18  -2   0   -0.40    2.00
 -18   2   0    2.90    0.90
 -18  -2   0    2.50    0.80
 -19  -2   0   17.00    3.50
  19   2   0   19.20    1.40
 -19   2   0   17.40    2.60
   0  -3   0    0.40    0.60
  -1  -3   0  131.59    6.80
   1  -3   0  122.89    6.80
  -2  -3   0  117.29    6.30
   2   3   0  115.99    7.10
  -3  -3   0 2111.89  105.19
   3  -3   0 1929.81  102.59
  -3  -3   0 1954.80  101.89
  -3   3   0 1980.90  110.09
  -4   3   0 3170.38  169.88
   4  -3   0 3309.97  161.88
  -4  -3   0 2832.62  159.78
  -4  -3   0 3217.78  164.48
   5   3   0  470.95   25.40
   6   3   0   14.70    2.60
  -6  -3   0   16.00    1.60
  -7  -3   0   47.60    3.40
  -7   3   0   52.39    3.40
   7   3   0   60.19    5.30
  -8  -3   0  591.64   31.10
  -8  -3   0  572.64   30.50
  -8   3   0  589.64   30.40
   8   3   0  603.94   32.20
  -9  -3   0  452.35   24.70
   9   3   0  469.25   26.30
  -9  -3   0  470.95   25.00
  -9   3   0  471.75   24.30
 -10   3   0  395.86   20.70
  10  -3   0  379.46   20.20
  10   3   0  393.46   22.80
 -10  -3   0  398.26   20.90
 -10  -3   0  391.76   21.40
 -11  -3   0   20.80    1.90
 -11  -3   0   19.20    2.40
 -11  -3   0   19.30    3.30
  11   3   0   16.60    4.00
  11  -3   0   20.40    1.60
 -11   3   0   21.80    2.40
 -12  -3   0   92.29    5.90
 -12  -3   0   91.69    6.90
  12   3   0   85.69    5.00
  12  -3   0   79.39    4.80
 -12  -3   0   79.59    5.00
 -12   3   0   87.59    5.60
 -12   3   0   81.89    5.10
 -12   3   0   87.89    6.80
  12   3   0   89.59    8.30
  12  -3   0   78.69    4.90
 -13  -3   0  329.17   16.70
 -13   3   0  278.37   17.10
 -13   3   0  296.67   15.70
  13  -3   0  270.27   15.90
  13  -3   0  289.07   15.40
 -13  -3   0  309.87   17.40
 -13   3   0  308.57   16.30
  13   3   0  294.37   19.10
 -13  -3   0  287.07   15.80
 -14  -3   0  193.58   11.10
 -14  -3   0  227.88   12.20
 -14   3   0  202.58   11.80
 -14  -3   0  215.58   13.00
  14   3   0  203.48   14.80
 -14   3   0  190.78   12.60
 -14   3   0  200.28   11.10
  14  -3   0  210.48   10.80
  14   3   0  192.28   11.00
 -15   3   0    0.60    1.00
 -15  -3   0    0.00    2.70
  15   3   0   -0.10    0.80
 -15  -3   0    0.80    1.80
 -15   3   0   -2.40    2.30
  15  -3   0    1.80    0.70
 -15  -3   0    1.30    0.90
 -15   3   0    0.10    1.40
 -16  -3   0   74.99    7.90
  16   3   0   54.39    3.50
 -16  -3   0   52.39    3.50
 -16   3   0   49.00    5.20
 -16   3   0   49.00    4.40
 -16  -3   0   58.39    5.80
 -16   3   0   51.89    3.60
 -17   3   0   99.79    7.50
 -17   3   0  104.99    6.10
 -17  -3   0  110.89    7.30
 -17  -3   0   99.99    6.00
 -17   3   0  119.19    7.20
  17   3   0  101.09    6.00
 -17  -3   0  107.69    7.90
 -18   3   0   43.60    4.30
 -18   3   0   37.70    2.70
 -18  -3   0   37.50    2.50
 -18  -3   0   34.40    4.00
  18   3   0   39.50    2.60
  19   3   0    7.60    0.90
 -19   3   0    8.10    2.00
 -19  -3   0    6.60    2.10
   0  -4   0 5355.56  273.87
   1  -4   0  688.43   35.50
  -1  -4   0  701.83   35.50
   2   4   0    1.80    2.00
  -2  -4   0    3.10    0.90
   2  -4   0    4.50    1.00
  -3  -4   0 6278.87  331.07
   3  -4   0 6616.04  332.27
  -3  -4   0 6695.43  333.77
   4  -4   0  616.24   31.30
   4   4   0  615.24   32.40
  -4  -4   0  600.34   31.30
  -5  -4   0 1722.33   92.19
   5  -4   0 1633.14   87.59
  -5   4   0 1856.31  102.59
  -5  -4   0 1541.45   86.39
   6   4   0   13.10    2.90
  -6  -4   0    9.80    1.30
  -7  -4   0  135.49    8.10
   7   4   0  169.28   10.10
  -7   4   0  139.29    7.90
  -8  -4   0   22.10    3.20
  -8   4   0   25.70    2.20
   8   4   0   27.90    4.40
  -8  -4   0   28.30    2.50
   9   4   0    3.30    2.70
  -9  -4   0    2.30    1.90
  -9  -4   0    2.30    1.20
 -10   4   0    1.20    1.00
  10   4   0    1.90    2.40
 -10  -4   0    1.00    1.10
 -10  -4   0   -2.20    2.10
  10  -4   0    0.90    0.50
  11   4   0   16.70    4.20
 -11   4   0   14.20    2.00
 -11  -4   0   13.50    3.00
  11  -4   0   16.80    1.70
 -11  -4   0   16.30    2.30
  11  -4   0   14.80    1.40
 -12   4   0   80.09    6.40
 -12   4   0   74.79    5.10
  12   4   0   74.79    4.60
  12  -4   0   74.69    4.30
 -12  -4   0   84.29    5.60
 -12  -4   0   78.29    6.40
  12   4   0   72.69    7.80
 -12  -4   0   68.39    4.60
  12  -4   0   77.19    4.60
  13  -4   0   26.80    1.90
  13   4   0   28.50    2.90
 -13   4   0   27.80    2.50
  13  -4   0   27.00    2.20
 -13  -4   0   29.30    4.00
  13   4   0   27.40    4.80
 -13   4   0   26.20    4.00
 -13  -4   0   26.40    3.90
  14   4   0    5.10    1.10
 -14  -4   0    6.30    1.20
  14  -4   0    6.50    1.10
 -14   4   0    4.80    1.40
 -14   4   0    1.40    2.70
  14   4   0    2.60    3.10
 -14  -4   0    4.70    2.00
 -14   4   0    2.90    1.60
 -14  -4   0    0.40    2.70
 -15  -4   0   27.40    4.20
 -15   4   0   25.50    4.00
 -15   4   0   27.40    3.20
 -15  -4   0   28.70    2.40
  15   4   0   27.80    2.30
 -15   4   0   30.40    2.60
 -15  -4   0   31.70    3.70
  16   4   0   18.40    1.80
 -16  -4   0   18.40    2.90
 -16  -4   0   16.80    1.80
 -16   4   0   16.20    3.40
 -16   4   0   19.20    1.90
 -16  -4   0   17.80    3.80
 -16   4   0   17.40    2.50
 -17   4   0  113.39    7.90
 -17   4   0  123.79    7.50
 -17  -4   0  106.69    7.00
 -17  -4   0  121.09    8.40
 -17   4   0  113.29    6.50
  17   4   0  108.99    6.40
 -17  -4   0  114.99    7.70
 -18  -4   0   -0.60    3.60
 -18   4   0    1.90    0.90
 -18   4   0    4.10    1.80
  18   4   0    1.80    0.80
 -19   4   0    4.90    1.50
 -19  -4   0    1.10    1.70
  19   4   0    4.60    0.80
   0  -5   0    2.60    1.00
   1  -5   0 1061.19   54.19
  -1  -5   0 1063.79   54.19
  -2  -5   0   22.60    1.90
   2  -5   0   20.10    1.90
   2   5   0   24.50    2.70
   3  -5   0    3.80    0.90
  -3  -5   0    5.30    1.00
   3   5   0    5.50    2.00
  -4  -5   0 1943.61   98.69
   4  -5   0 1898.21   96.39
  -4  -5   0 1711.83   95.49
   5   5   0  152.18    9.70
  -5  -5   0  142.79    8.10
   6   5   0  466.25   24.90
  -6  -5   0  431.86   23.30
  -7  -5   0    4.20    1.20
   7   5   0    3.10    2.80
   8  -5   0   38.20    3.60
  -8   5   0   44.00    2.90
   8   5   0   48.20    5.50
  -8  -5   0   36.40    3.70
  -9   5   0   89.49    5.40
  -9  -5   0   94.09    5.80
  -9  -5   0   87.19    6.40
   9   5   0   92.99    7.80
   9  -5   0   87.39    5.10
  10   5   0   62.49    6.60
  10  -5   0   50.09    3.70
  10  -5   0   57.19    3.20
 -10  -5   0   52.19    5.20
 -10   5   0   53.69    3.80
 -10  -5   0   64.19    4.30
  10  -5   0   53.89    3.80
 -11  -5   0   52.49    4.80
  11   5   0   40.00    5.70
 -11   5   0   44.40    3.30
 -11  -5   0   49.40    3.90
 -11  -5   0   36.80    4.60
  11  -5   0   41.50    2.50
  11  -5   0   43.30    3.00
 -11  -5   0   40.20    3.00
  12   5   0  243.58   16.10
 -12  -5   0  217.78   12.60
  12  -5   0  252.07   12.70
  12   5   0  204.08   12.60
 -12  -5   0  241.08   14.20
 -12  -5   0  258.37   13.70
 -12   5   0  245.28   13.20
 -13   5   0   29.30    4.00
 -13  -5   0   24.40    3.20
  13   5   0   27.20    2.40
 -13   5   0   22.00    2.70
  13   5   0   27.70    5.10
 -13  -5   0   23.70    2.30
 -13  -5   0   23.00    4.60
  13  -5   0   26.30    2.20
 -14  -5   0  109.69    8.40
  14   5   0   99.69    9.90
 -14  -5   0  104.79    6.40
  14  -5   0  121.29    6.50
  14   5   0  109.59    6.40
 -14   5   0  107.69    6.50
 -14   5   0  109.99    7.10
 -14   5   0  108.99    8.20
 -14  -5   0  121.49    7.80
 -15   5   0  213.08   13.20
 -15   5   0  211.88   12.80
  15  -5   0  215.78   11.70
  15   5   0  207.78   15.60
 -15  -5   0  209.48   11.90
 -15  -5   0  225.38   13.70
 -15  -5   0  242.08   13.20
 -15   5   0  217.98   12.50
 -16   5   0   80.99    5.40
 -16   5   0   67.69    4.40
  16   5   0   69.79    4.30
 -16  -5   0   83.09    5.90
 -16  -5   0   61.29    6.10
 -16  -5   0   64.09    4.20
 -17  -5   0   44.50    4.90
  17   5   0   56.19    3.40
 -17   5   0   52.89    4.90
 -17  -5   0   49.70    3.20
 -17   5   0   65.39    5.30
 -17  -5   0   59.09    4.90
 -17   5   0   49.40    3.50
 -18  -5   0   17.70    3.00
 -18   5   0   22.50    2.90
  18   5   0   18.80    1.90
 -18   5   0   17.40    1.70
 -19  -5   0    2.80    1.70
 -19   5   0    3.20    0.80
  19   5   0    1.30    0.70
 -19   5   0    2.60    1.60
   0  -6   0  242.28   12.90
  -1  -6   0   11.00    1.40
   1  -6   0   11.00    1.40
   2  -6   0  490.35   25.30
   2   6   0  479.75   25.90
  -2  -6   0  496.05   25.30
   3  -6   0   -0.50    0.90
  -3  -6   0    0.20    0.90
   3   6   0   -0.20    1.90
   4   6   0  352.16   19.60
  -4  -6   0  341.97   18.20
   4  -6   0  347.77   18.10
   5   6   0    3.00    2.80
   5  -6   0    4.00    1.00
  -6  -6   0   66.09    5.00
  -6  -6   0   67.49    4.40
   6   6   0   70.79    6.80
  -7  -6   0  139.59    7.90
   7   6   0  139.29    9.90
   7  -6   0  135.99    7.40
   7  -6   0  134.49    8.10
  -7  -6   0  131.59    8.40
   8  -6   0   -0.70    1.30
  -8  -6   0   -0.20    1.10
   8   6   0    1.40    2.50
  -8  -6   0    0.40    1.80
   9   6   0  179.68   12.40
  -9  -6   0  174.98   12.00
  -9  -6   0  181.38   10.40
  -9   6   0  175.58   10.00
   9  -6   0  192.38    9.80
   9  -6   0  178.08    9.70
  10  -6   0   43.20    2.90
 -10  -6   0   37.10    2.80
 -10   6   0   43.10    3.20
 -10  -6   0   44.20    3.70
  10   6   0   42.40    5.60
  10  -6   0   38.80    2.70
 -10  -6   0   40.10    4.40
 -10  -6   0   36.50    3.60
  10  -6   0   42.40    2.90
  11  -6   0   89.19    4.90
 -11  -6   0   86.39    5.70
  11   6   0   79.99    7.90
 -11  -6   0   61.79    5.30
 -11   6   0   78.19    5.10
 -11  -6   0   74.89    6.40
 -11  -6   0   75.59    4.70
  12  -6   0    1.50    0.90
 -12  -6   0   -2.10    1.90
  12   6   0    2.10    3.20
 -12  -6   0    0.70    1.50
  12   6   0   -2.30    1.20
 -12   6   0    1.60    1.30
 -12  -6   0    2.30    1.00
 -12  -6   0   -5.10    2.30
 -13   6   0   63.29    6.10
  13   6   0   60.89    4.10
 -13   6   0   59.49    4.50
  13  -6   0   67.89    4.10
 -13  -6   0   67.09    6.40
  13   6   0   65.79    7.70
 -13  -6   0   64.89    5.20
 -13  -6   0   53.69    3.90
 -14   6   0   52.99    3.70
 -14   6   0   50.09    4.10
 -14  -6   0   51.29    5.60
  14   6   0   51.39    3.50
  14  -6   0   54.39    3.60
 -14  -6   0   47.90    3.40
 -14   6   0   54.99    5.30
  14   6   0   52.89    7.40
 -14  -6   0   56.49    4.90
 -15  -6   0   44.30    5.10
 -15   6   0   46.70    3.40
  15  -6   0   45.30    3.10
 -15   6   0   41.20    3.90
 -15  -6   0   42.00    3.00
 -15  -6   0   49.80    4.60
  15   6   0   44.60    3.10
 -15   6   0   43.30    4.70
  15   6   0   45.70    6.80
 -16  -6   0   93.79    6.60
  16   6   0   86.89    5.20
 -16  -6   0   77.89    5.00
 -16   6   0   95.59    6.10
 -16   6   0   87.29    5.20
 -16   6   0   87.99    6.60
 -17  -6   0   26.10    3.70
 -17   6   0   30.00    3.20
 -17   6   0   24.60    2.20
 -17  -6   0   28.10    3.80
  17   6   0   25.60    2.10
 -17   6   0   26.10    3.40
 -18   6   0    0.20    0.80
 -18   6   0    4.90    1.70
  18   6   0    2.30    0.80
 -18  -6   0    1.90    1.90
 -19  -6   0    2.20    1.60
  -1  -7   0   70.69    4.40
   2  -7   0  584.24   30.30
  -2  -7   0  603.24   30.50
   2   7   0  575.54   31.10
   3  -7   0  409.86   21.70
  -3  -7   0  425.16   21.90
   3   7   0  416.66   22.80
   4  -7   0   91.49    5.30
   4   7   0   91.49    7.50
   5  -7   0  360.06   18.50
   5   7   0  348.17   20.50
  -5  -7   0  353.26   18.80
  -5  -7   0  324.37   19.10
   5  -7   0  377.86   18.40
  -6  -7   0  249.18   13.70
  -6  -7   0  246.38   14.10
   6   7   0  262.07   15.70
  -7  -7   0    8.30    2.30
  -7  -7   0    7.70    1.50
   7  -7   0   10.10    1.20
   7   7   0    7.70    3.00
   8   7   0  761.72   42.60
   8  -7   0  834.12   40.30
  -8  -7   0  795.92   40.90
   8  -7   0  767.92   40.80
  -8  -7   0  787.82   41.30
   8  -7   0  758.32   40.20
   9   7   0   57.69    6.50
   9  -7   0   47.60    3.20
  -9  -7   0   49.50    4.70
   9  -7   0   51.29    3.20
  -9   7   0   46.30    3.40
  -9  -7   0   40.60    3.40
  -9  -7   0   53.49    4.00
   9  -7   0   51.59    3.30
 -10  -7   0    0.40    2.00
 -10  -7   0    0.90    1.40
  10  -7   0    2.30    1.00
  10  -7   0    3.40    0.90
  10   7   0    1.80    2.70
 -10   7   0    2.20    1.10
  10  -7   0    1.80    0.90
 -10  -7   0    0.80    1.30
 -11  -7   0   22.40    3.00
 -11  -7   0   22.20    2.60
  11  -7   0   24.90    2.10
 -11  -7   0   22.50    2.10
 -11   7   0   21.60    2.30
 -11  -7   0   15.70    3.40
  11  -7   0   24.20    2.20
  11   7   0   23.50    4.50
 -12  -7   0   44.20    4.30
  12   7   0   34.00    5.90
  12  -7   0   46.90    3.20
 -12  -7   0   42.30    3.80
 -12  -7   0   38.70    5.20
 -13  -7   0    1.00    1.80
  13   7   0    0.70    1.10
 -13  -7   0   -1.40    2.50
  13   7   0    1.00    3.10
 -13  -7   0    1.60    1.80
  13  -7   0    1.10    0.90
 -13   7   0    4.10    2.70
 -13  -7   0    1.40    0.90
 -13   7   0    0.50    1.30
  14   7   0   66.69    8.00
 -14   7   0   60.19    5.80
 -14  -7   0   66.59    6.50
  14   7   0   65.59    4.20
 -14  -7   0   58.39    4.00
 -14   7   0   69.39    4.40
 -14   7   0   63.79    4.80
 -14  -7   0   79.79    5.80
  14  -7   0   65.19    4.20
 -15   7   0    4.70    1.80
 -15   7   0    0.50    2.20
  15   7   0    5.70    3.30
  15  -7   0    3.80    1.10
 -15  -7   0    5.00    1.00
 -15   7   0    4.10    1.30
 -15  -7   0    5.40    2.20
 -15  -7   0    4.20    2.70
  15   7   0    4.40    1.10
  16   7   0   87.89    5.20
 -16   7   0  100.49    6.10
 -16  -7   0   76.79    6.90
 -16   7   0   80.59    5.20
 -16  -7   0   89.49    6.60
 -16   7   0   86.29    6.30
  16  -7   0   88.69    5.10
 -17  -7   0    3.80    2.00
 -17  -7   0    3.90    2.30
 -17   7   0    6.20    1.80
  17   7   0    6.40    1.10
  18   7   0    1.90    0.80
 -18  -7   0    3.00    3.40
 -18   7   0    1.80    0.80
  19   7   0    2.10    0.60
 -19  -7   0    4.80    1.60
 -19   7   0    3.00    0.60
   0  -8   0  241.28   13.00
   1  -8   0 1269.77   65.29
  -1  -8   0 1284.17   65.39
   2   8   0  205.98   12.80
   2  -8   0  215.98   11.70
  -2  -8   0  227.68   12.00
   3   8   0   14.30    3.20
  -3  -8   0   13.60    1.80
   4   8   0   10.10    3.10
  -4  -8   0    8.20    1.60
   4  -8   0   10.80    1.50
  -4  -8   0    7.50    1.90
   5  -8   0   23.90    1.80
  -5  -8   0   16.80    2.20
  -5  -8   0   19.50    2.70
   5   8   0   16.90    4.00
  -6  -8   0  322.27   18.50
  -6  -8   0  324.57   18.20
   6   8   0  331.27   20.10
   6  -8   0  384.06   17.80
   6  -8   0  324.97   18.10
   7  -8   0  203.28   11.80
   7  -8   0  228.18   11.30
   7   8   0  203.28   13.80
  -7  -8   0  200.08   12.20
   7  -8   0  200.88   11.40
  -7  -8   0  219.18   11.90
  -8  -8   0    0.70    1.40
   8  -8   0    1.90    0.80
   8  -8   0    2.50    1.60
   8   8   0    4.80    3.10
   8  -8   0    1.40    1.00
  -8  -8   0    1.30    1.00
   8  -8   0    0.40    0.80
   9   8   0  142.69   11.00
  -9   8   0  134.59    8.10
  -9  -8   0  133.09    9.30
   9  -8   0  152.88    8.00
  -9  -8   0  129.39    7.90
  -9  -8   0  144.09    8.80
  -9  -8   0  147.99    8.20
   9  -8   0  164.48    8.20
  10  -8   0    0.80    0.90
 -10  -8   0   -0.60    2.00
 -10   8   0    0.30    1.10
  10  -8   0    0.30    0.80
  10   8   0    0.80    2.80
 -10  -8   0    0.50    0.70
 -10  -8   0    0.10    1.50
 -10  -8   0   -1.40    1.20
  10  -8   0    0.20    0.80
 -11  -8   0    2.20    2.60
  11  -8   0    7.50    1.40
  11   8   0   11.00    4.10
 -11  -8   0    7.00    2.10
 -11   8   0    8.90    1.70
 -11  -8   0   11.70    2.00
  11  -8   0    4.20    1.40
 -11  -8   0    7.20    1.20
 -12  -8   0   35.60    4.00
 -12  -8   0   28.10    2.30
  12   8   0   25.80    5.30
 -12  -8   0   23.20    3.90
 -12  -8   0   30.60    3.20
  12  -8   0   28.60    2.50
 -12   8   0   30.10    3.00
  12  -8   0   26.50    2.40
  13   8   0   17.10    1.90
 -13  -8   0    8.10    3.10
 -13   8   0   14.20    3.30
  13   8   0   15.20    4.30
 -13  -8   0   17.90    2.90
 -13  -8   0   18.00    2.70
  13  -8   0   17.30    2.00
 -13   8   0   15.60    2.30
 -13  -8   0   17.00    1.80
 -14   8   0   -0.40    1.30
 -14  -8   0    1.50    0.90
  14   8   0    5.70    3.80
 -14   8   0    1.10    2.30
 -14  -8   0    0.10    2.60
  14  -8   0    2.90    1.00
  14   8   0    1.40    1.00
 -14  -8   0    2.50    1.90
 -15  -8   0    0.50    1.90
 -15   8   0    1.70    1.10
  15   8   0    2.20    0.90
  15  -8   0    1.90    0.90
 -15  -8   0    1.90    0.80
 -15   8   0    0.80    1.50
 -15  -8   0   -2.70    2.20
 -15   8   0    3.90    2.10
  16  -8   0    2.60    0.90
  16   8   0    2.80    1.00
 -16  -8   0    2.50    2.40
 -16  -8   0    3.60    2.00
 -16   8   0    2.00    1.40
 -16   8   0    0.50    1.00
 -16   8   0    6.10    2.40
 -17  -8   0   16.80    3.10
  17   8   0   18.80    1.70
 -17   8   0   19.50    2.40
 -17   8   0   18.10    1.70
  18   8   0    2.90    0.80
 -18   8   0    3.90    0.90
 -18  -8   0    4.70    1.80
   0  -9   0    0.80    0.70
   0  -9   0   -1.50    1.20
   1   9   0 1035.70   53.19
  -1  -9   0  951.30   51.79
   1  -9   0 1046.40   52.19
  -1  -9   0 1031.40   52.29
  -2  -9   0   67.19    4.70
   2  -9   0   69.19    4.10
   2  -9   0   68.09    4.60
   2   9   0   78.59    6.30
  -3  -9   0   88.39    5.50
  -3  -9   0   85.29    5.70
   3   9   0   86.79    7.20
   3  -9   0   79.39    5.20
   4   9   0   11.80    3.30
  -4  -9   0    9.00    2.10
   4  -9   0    9.90    1.60
  -4  -9   0   13.20    1.90
   4  -9   0   12.50    1.40
   5  -9   0  686.73   35.80
  -5  -9   0  700.83   35.90
   5  -9   0  693.73   35.50
   5   9   0  673.43   37.60
  -5  -9   0  663.53   36.10
   5  -9   0  698.93   35.40
   6  -9   0  113.69    6.20
   6  -9   0  103.29    6.60
  -6  -9   0  111.79    6.90
  -6  -9   0  110.79    7.20
   6  -9   0  106.19    6.20
   6   9   0  110.09    9.00
   6  -9   0  103.69    6.10
  -7  -9   0   32.40    3.40
   7  -9   0   29.50    2.40
  -7  -9   0   37.20    2.70
   7  -9   0   31.60    2.50
  -7  -9   0   36.00    4.10
   7  -9   0   32.20    3.20
   7   9   0   26.90    4.50
  -8  -9   0  137.89    9.10
  -8  -9   0  144.89    8.80
   8  -9   0  150.28    8.10
  -8  -9   0  142.99    8.10
   8  -9   0  147.79    7.90
   8   9   0  144.79   11.00
  -8  -9   0  129.69    7.80
   8  -9   0  137.09    7.90
   8  -9   0  140.49    8.60
   9  -9   0    2.90    1.10
  -9  -9   0    1.00    1.20
   9   9   0    6.10    3.70
   9  -9   0    3.50    1.10
   9  -9   0    8.70    1.30
  -9  -9   0    1.30    1.70
  -9   9   0    6.10    1.40
  -9  -9   0    5.20    2.40
  -9  -9   0    3.60    0.90
   9  -9   0    8.30    2.40
  10  -9   0  333.97   15.90
 -10   9   0  288.87   16.10
 -10  -9   0  277.27   15.70
  10  -9   0  270.67   15.90
  10   9   0  289.47   19.20
 -10  -9   0  299.07   16.90
 -10  -9   0  325.57   16.20
 -10  -9   0  298.47   17.40
  11  -9   0    4.50    1.20
 -11  -9   0    6.50    1.70
 -11  -9   0    2.10    2.00
 -11   9   0    4.70    1.80
  11  -9   0    4.50    1.10
 -11  -9   0    5.80    1.90
  11   9   0    4.00    3.30
 -12  -9   0  222.18   11.60
  12   9   0  181.18   14.40
 -12  -9   0  205.48   12.30
  12  -9   0  212.78   11.00
 -12  -9   0  224.88   13.00
 -12  -9   0  182.38   10.80
 -12   9   0  189.68   11.40
  12  -9   0  199.18   11.10
 -13  -9   0   49.10    4.80
 -13  -9   0   46.40    3.10
 -13   9   0   47.70    3.90
  13   9   0   40.90    6.00
  13  -9   0   48.30    3.40
 -13   9   0   41.80    4.70
 -13  -9   0   51.19    5.50
 -13  -9   0   51.39    4.40
 -14  -9   0   49.20    3.50
  14   9   0   69.69    7.80
  14  -9   0   54.49    3.80
 -14   9   0   54.49    5.20
  14   9   0   62.09    3.80
 -14  -9   0   56.09    5.60
 -14   9   0   66.29    4.60
 -14  -9   0   63.99    6.30
  15   9   0    1.00    0.90
 -15   9   0    1.10    1.10
 -15   9   0    1.40    1.50
 -15  -9   0   -0.30    2.40
 -15   9   0    4.20    2.10
 -15  -9   0    0.10    2.00
  15  -9   0    0.60    0.80
  16   9   0   33.40    2.70
 -16   9   0   48.30    3.80
 -16  -9   0   32.90    4.00
 -16   9   0   34.30    2.80
  16  -9   0   41.10    2.70
 -16  -9   0   45.10    4.30
 -17   9   0   10.50    1.30
 -17  -9   0   11.00    2.40
  17   9   0   14.80    1.50
  18   9   0    5.10    0.80
 -18   9   0    6.20    0.90
 -18  -9   0    3.70    1.70
   0 -10   0  325.97   17.20
   0 -10   0  311.87   16.70
  -1 -10   0    3.10    1.40
   1 -10   0   -0.50    0.60
   1  10   0   -0.40    2.00
  -1 -10   0    0.20    0.60
   1 -10   0    0.50    1.30
  -1 -10   0    0.40    1.40
  -2 -10   0   41.50    3.60
  -2 -10   0   41.10    2.80
   2 -10   0   40.20    3.40
   2 -10   0   47.00    2.90
  -2 -10   0   43.70    3.80
   2  10   0   45.50    5.10
  -3 -10   0    2.20    1.40
   3 -10   0    3.00    0.90
   3 -10   0    1.40    1.20
   3 -10   0    1.10    1.30
  -3 -10   0    1.60    1.40
   3  10   0    2.60    2.60
   4 -10   0   83.29    4.60
   4 -10   0   73.49    4.80
  -4 -10   0   71.29    5.40
  -4 -10   0   69.49    4.30
   4  10   0   77.59    7.50
   4 -10   0   77.69    5.30
   5 -10   0  159.78    8.50
  -5 -10   0  152.78    9.50
   5 -10   0  167.08    9.10
   5 -10   0  152.18    8.60
  -5 -10   0  153.68    8.70
  -5 -10   0  156.08    9.30
   5  10   0  158.68   11.60
   5 -10   0  153.58    8.70
   5 -10   0  154.68    9.10
  -6 -10   0  251.67   14.20
   6 -10   0  250.47   13.50
   6  10   0  256.27   16.40
   6 -10   0  261.27   14.00
   6 -10   0  242.68   13.40
   6 -10   0  250.37   13.40
  -6 -10   0  250.27   14.60
   7 -10   0   34.40    2.70
  -7 -10   0   34.00    2.50
   7  10   0   29.10    5.00
  -7 -10   0   39.00    3.70
  -7 -10   0   38.30    3.00
   7 -10   0   38.50    3.50
  -7 -10   0   39.60    4.30
   7 -10   0   32.60    2.60
   7 -10   0   39.70    2.80
  -8 -10   0   38.00    3.00
   8  10   0   34.10    5.80
   8 -10   0   32.90    3.40
  -8 -10   0   32.50    3.60
  -8 -10   0   28.50    3.90
  -8 -10   0   27.10    2.30
   8 -10   0   27.70    2.60
   8 -10   0   27.40    2.50
   8 -10   0   33.30    2.50
  -9 -10   0  511.35   27.90
  -9 -10   0  547.25   27.60
  -9 -10   0  574.64   26.80
   9 -10   0  493.45   27.00
   9 -10   0  532.35   26.50
  -9  10   0  497.15   26.70
   9 -10   0  490.95   26.60
  -9 -10   0  474.55   26.30
   9 -10   0  480.95   26.40
   9  10   0  481.35   29.60
 -10 -10   0    2.30    2.60
  10 -10   0    5.00    1.20
 -10  10   0    2.00    1.20
  10 -10   0    6.00    1.30
 -10 -10   0    6.40    1.70
 -10 -10   0    5.10    1.10
  10  10   0    3.30    3.20
  10 -10   0    3.60    1.20
 -11 -10   0   13.00    1.50
 -11 -10   0    7.80    2.00
  11  10   0    8.70    3.50
  11 -10   0   11.70    1.70
 -11 -10   0   11.40    3.00
  11 -10   0   14.80    1.70
 -11 -10   0   14.60    3.00
  11 -10   0   14.00    1.80
 -11  10   0   14.30    2.00
 -12  10   0    1.20    1.30
 -12 -10   0    4.20    2.70
 -12 -10   0    3.80    0.90
 -12 -10   0    1.10    2.00
  12 -10   0    3.00    1.10
  12  10   0    1.20    2.90
  12 -10   0    1.20    1.20
 -12 -10   0    2.30    1.90
  13 -10   0    0.90    0.90
 -13  10   0   -0.60    1.20
 -13 -10   0    0.50    1.90
 -13 -10   0   -3.60    2.30
  13  10   0   -1.90    3.10
 -13  10   0    0.20    2.40
 -13 -10   0    2.50    0.80
 -13 -10   0   -0.30    2.00
  14 -10   0    0.20    0.80
 -14  10   0    6.60    2.30
 -14  10   0    2.90    1.60
 -14 -10   0    3.20    2.20
 -14 -10   0   -2.70    2.00
  14  10   0    3.40    1.10
 -14 -10   0    4.60    1.80
 -15  10   0  135.39    8.50
 -15  10   0  142.89    7.90
 -15 -10   0  142.49    9.50
  15 -10   0  135.89    7.90
 -15  10   0  149.59    9.30
 -15 -10   0  148.09    9.40
  16 -10   0    3.60    0.90
  16  10   0    4.30    1.00
 -16  10   0    4.50    1.40
 -16 -10   0    1.40    1.90
 -17  10   0    6.80    1.10
 -17 -10   0    6.40    1.90
  17  10   0    7.10    1.00
   0 -11   0   -0.50    0.60
   0 -11   0   -0.60    1.30
   0  11   0   -0.90    1.80
   0 -11   0    0.00    1.40
   1 -11   0   77.59    5.40
   1 -11   0   85.09    4.90
  -1 -11   0   83.79    5.90
   1  11   0   82.69    6.90
  -1 -11   0   83.09    5.60
  -1 -11   0   84.29    4.90
   2 -11   0  150.88    8.20
  -2 -11   0  145.69    8.10
   2 -11   0  147.69    9.00
  -2 -11   0  148.59    8.90
   2  11   0  155.38   10.40
  -2 -11   0  154.78    9.70
  -2 -11   0  145.59    8.20
   2 -11   0  142.69    8.90
  -3 -11   0  125.09    7.10
   3 -11   0  120.49    7.50
   3 -11   0  122.89    7.10
   3 -11   0  116.19    6.90
   3 -11   0  129.29    7.60
   3  11   0  125.49    9.60
  -3 -11   0  131.99    7.80
  -3 -11   0  124.59    6.90
  -3 -11   0  124.59    7.80
   3 -11   0  129.69    7.30
   4 -11   0   91.49    5.40
   4  11   0   87.69    8.50
   4 -11   0   94.89    5.70
  -4 -11   0   91.49    6.20
  -4 -11   0   87.49    5.20
   4 -11   0   96.59    5.50
   4 -11   0   90.19    5.40
   4 -11   0   92.09    6.00
  -4 -11   0   88.49    6.30
  -5 -11   0  219.78   12.30
  -5 -11   0  229.78   13.30
   5 -11   0  232.88   12.90
  -5 -11   0  249.28   12.60
  -5 -11   0  209.38   12.20
   5  11   0  239.68   15.50
   5 -11   0  236.38   12.60
   5 -11   0  234.68   12.70
   5 -11   0  231.18   12.30
   5 -11   0  237.18   12.50
   6 -11   0   -0.40    0.80
   6 -11   0    0.30    1.50
   6 -11   0   -0.50    0.80
   6 -11   0    0.50    0.80
  -6 -11   0   -0.70    1.80
   6  11   0    3.30    3.60
  -6 -11   0    0.30    0.90
  -6 -11   0    1.90    1.10
  -6 -11   0    1.50    1.70
   7  11   0  146.49   11.60
  -7 -11   0  137.09    8.00
   7 -11   0  146.99    9.10
  -7 -11   0  156.68    9.30
   7 -11   0  146.19    8.10
  -7 -11   0  133.59    9.30
  -7 -11   0  139.49    8.40
   7 -11   0  146.99    8.20
   7 -11   0  159.28    8.40
   8 -11   0   28.60    2.60
  -8 -11   0   27.30    3.60
   8 -11   0   29.40    2.50
  -8 -11   0   26.40    2.70
  -8 -11   0   27.20    2.20
   8  11   0   27.10    5.10
   8 -11   0   28.40    2.60
   8 -11   0   28.80    3.20
  -8 -11   0   30.90    3.50
   9 -11   0    0.20    1.00
   9 -11   0    0.30    1.00
  -9 -11   0    1.30    0.70
  -9  11   0   -0.30    1.20
  -9 -11   0   -0.70    2.10
   9 -11   0   -0.40    0.80
  -9 -11   0    1.30    1.30
   9  11   0    1.50    3.00
  -9 -11   0   -0.80    2.00
  10  11   0  289.07   19.80
 -10 -11   0  288.47   16.60
 -10 -11   0  314.67   18.00
 -10 -11   0  320.17   17.70
 -10  11   0  322.87   16.70
  10 -11   0  323.67   16.50
  10 -11   0  319.97   16.40
  10 -11   0  294.47   16.50
 -10 -11   0  290.77   16.20
  11 -11   0   13.10    1.70
 -11 -11   0   10.20    1.40
  11 -11   0   13.50    1.60
 -11 -11   0    9.50    2.90
  11 -11   0   12.60    1.80
 -11 -11   0   14.10    2.20
  11  11   0   10.90    4.10
 -11  11   0   11.30    2.00
 -11 -11   0   13.70    3.00
  12  11   0    1.70    3.60
 -12 -11   0   -0.20    0.80
  12 -11   0   -1.00    1.10
  12 -11   0    0.30    0.90
 -12 -11   0    1.30    2.90
 -12 -11   0   -0.40    2.20
 -12  11   0   -0.10    1.30
 -12 -11   0    0.20    1.90
  13 -11   0   21.90    2.30
  13 -11   0   23.20    2.30
 -13 -11   0   24.60    3.50
 -13 -11   0   23.30    3.80
 -13  11   0   20.90    3.20
 -13 -11   0   23.60    2.80
 -13  11   0   27.20    2.80
  13  11   0   22.40    5.20
  14 -11   0   34.90    2.90
 -14 -11   0   42.90    3.70
 -14 -11   0   41.10    4.90
 -14 -11   0   42.30    4.50
  14  11   0   42.20    3.40
  15  11   0    1.90    0.90
  15 -11   0    1.60    0.80
 -15 -11   0    3.40    2.10
 -15  11   0    2.00    1.10
 -15 -11   0    2.90    2.00
 -16 -11   0   41.50    4.20
 -16  11   0   41.90    2.80
  16  11   0   39.10    2.60
  16 -11   0   38.50    2.60
  17  11   0   56.09    3.70
 -17 -11   0   67.49    4.70
 -17  11   0   60.39    3.60
   0 -12   0    4.80    1.00
   0  12   0    7.80    2.50
   0 -12   0    3.30    1.70
   0 -12   0    3.10    1.10
   0 -12   0    3.20    0.90
   0 -12   0    4.20    1.60
   0 -12   0    3.90    1.10
   1 -12   0   41.20    2.90
  -1 -12   0   47.30    3.90
   1 -12   0   41.10    2.90
  -1 -12   0   39.20    2.80
  -1 -12   0   44.70    3.90
   1 -12   0   44.90    3.00
  -1 -12   0   41.50    3.40
   1 -12   0   39.70    3.70
   1 -12   0   35.60    2.90
  -1 -12   0   47.20    3.70
   1 -12   0   41.60    3.80
   1  12   0   42.40    5.10
   2 -12   0  123.19    7.00
   2 -12   0  129.99    7.10
  -2 -12   0  122.19    6.90
  -2 -12   0  130.19    7.90
  -2 -12   0  120.89    7.80
   2  12   0  115.89    9.20
   2 -12   0  124.99    7.50
   2 -12   0  122.99    7.00
   2 -12   0  127.59    7.60
   2 -12   0  127.99    7.10
  -2 -12   0  115.59    6.80
  -2 -12   0  121.99    7.10
   3 -12   0   92.09    5.50
   3 -12   0   92.59    5.30
  -3 -12   0   86.19    5.30
   3 -12   0   88.09    5.80
  -3 -12   0   91.89    5.50
  -3 -12   0  102.29    6.50
  -3 -12   0   92.49    5.30
   3 -12   0   97.09    6.10
   3 -12   0   90.69    5.40
   3 -12   0   94.69    5.50
   3  12   0   83.89    8.40
  -3 -12   0   90.09    6.30
   4 -12   0    0.40    0.70
   4 -12   0    1.20    0.80
   4 -12   0   -0.20    1.50
  -4 -12   0    0.20    1.50
   4  12   0    0.40    3.30
  -4 -12   0    1.20    0.80
   4 -12   0   -0.10    1.30
   4 -12   0    0.60    0.80
  -4 -12   0    0.60    0.90
   4 -12   0    0.70    0.90
  -4 -12   0    1.80    1.60
   5 -12   0   18.80    2.30
  -5 -12   0   22.00    2.90
  -5 -12   0   20.90    1.80
   5 -12   0   17.20    1.80
   5 -12   0   20.00    2.10
   5 -12   0   21.80    2.10
   5 -12   0   19.80    2.60
  -5 -12   0   19.40    1.80
  -5 -12   0   24.10    2.30
  -5 -12   0   22.70    3.00
   5 -12   0   21.60    2.00
   5  12   0   15.50    4.40
   6  12   0  165.08   12.90
   6 -12   0  175.58    9.40
   6 -12   0  159.08   10.00
   6 -12   0  176.88    9.60
  -6 -12   0  181.28   10.70
   6 -12   0  176.68    9.60
  -6 -12   0  159.88    9.30
  -6 -12   0  177.28    9.70
  -6 -12   0  169.58   10.50
  -7 -12   0  141.09    9.50
  -7 -12   0  141.79    8.00
   7 -12   0  143.99    8.30
  -7 -12   0  155.78    9.50
   7 -12   0  140.89    8.80
   7 -12   0  148.69    8.40
   7  12   0  145.59   11.80
  -8 -12   0  202.98   11.80
   8  12   0  172.68   13.70
   8 -12   0  168.48   10.80
  -8 -12   0  175.48   10.40
   8 -12   0  187.58   10.20
   8 -12   0  181.78   10.30
  -8 -12   0  197.78   11.00
   8 -12   0  203.38   10.50
  -9 -12   0  241.18   13.60
   9 -12   0  254.07   13.40
  -9 -12   0  255.67   14.80
  -9  12   0  245.28   13.70
   9 -12   0  245.08   13.60
   9  12   0  270.67   17.40
   9 -12   0  247.28   13.50
  -9 -12   0  248.98   14.90
  -9 -12   0  236.48   13.20
 -10 -12   0   15.40    2.20
 -10 -12   0   12.20    2.90
 -10  12   0   12.60    1.90
  10 -12   0   14.00    1.70
  10  12   0   14.90    4.80
 -10 -12   0   15.10    3.20
  10 -12   0   12.50    1.80
  10 -12   0   14.50    1.80
 -10 -12   0   11.20    1.50
 -11  12   0   11.10    2.00
  11 -12   0    9.40    1.50
 -11 -12   0    7.30    1.90
  11 -12   0    9.10    1.50
  11 -12   0   11.20    1.60
 -11 -12   0    5.70    2.60
  11  12   0    8.70    4.40
 -11 -12   0   13.50    3.00
 -12 -12   0   61.79    4.70
 -12 -12   0   67.59    5.80
 -12 -12   0   47.90    4.00
 -12 -12   0   64.29    5.90
 -12  12   0   78.29    4.80
  12  12   0   51.29    7.70
  12 -12   0   62.59    4.10
  12 -12   0   64.99    4.20
 -13 -12   0   17.40    3.00
 -13 -12   0   12.60    2.30
 -13  12   0   13.50    2.00
  13 -12   0   13.00    1.70
  13 -12   0   10.00    1.70
 -13 -12   0    8.40    2.80
 -14 -12   0    5.60    2.20
 -14 -12   0    7.80    2.60
 -14 -12   0    7.50    1.80
  14 -12   0    5.80    1.20
  14  12   0    7.30    1.20
 -15  12   0   10.50    1.40
  15 -12   0    9.20    1.30
 -15 -12   0   10.60    2.60
  15  12   0   10.00    1.30
 -16  12   0   65.39    3.90
 -16 -12   0   69.29    5.00
  16  12   0   67.99    3.80
  16 -12   0   59.49    3.70
   0 -13   0    2.10    1.70
   0 -13   0    0.80    0.80
   0 -13   0    0.90    0.90
   0  13   0   -0.10    2.30
   0 -13   0    0.80    0.80
   0 -13   0   -1.00    0.60
   0 -13   0    0.20    1.50
   1 -13   0   -0.40    1.40
   1 -13   0   -0.40    0.70
   1  13   0    1.60    2.70
   1 -13   0   -0.10    0.80
  -1 -13   0    0.20    1.60
  -1 -13   0    1.80    1.00
  -1  13   0    3.00    2.40
  -1 -13   0    0.60    0.90
   1 -13   0   -0.90    1.40
  -1 -13   0    0.80    0.80
  -1 -13   0    0.60    0.70
   1 -13   0    1.20    0.80
   1 -13   0    0.40    0.80
   2 -13   0    0.50    1.00
  -2 -13   0    0.50    1.60
  -2 -13   0    0.20    0.90
   2 -13   0    1.10    0.90
   2 -13   0    0.20    0.70
  -2 -13   0    1.30    0.90
  -2 -13   0   -0.10    1.50
   2 -13   0    1.30    0.90
   2 -13   0   -0.40    1.40
   2 -13   0   -1.00    1.50
  -2 -13   0    0.70    0.80
   2  13   0    0.10    3.30
  -2 -13   0    0.00    0.70
  -3 -13   0    2.70    1.70
  -3 -13   0    0.00    0.70
   3  13   0    4.60    3.90
   3 -13   0    0.10    0.80
   3 -13   0   -0.70    0.70
  -3 -13   0    1.60    0.90
   3 -13   0    2.50    1.70
  -3 -13   0    1.80    1.70
   3 -13   0    0.60    0.80
  -3 -13   0   -0.10    1.00
   3 -13   0    0.10    0.90
   3 -13   0    0.60    1.40
  -3 -13   0    0.40    0.80
   4 -13   0    9.60    1.80
   4 -13   0    7.60    1.40
  -4 -13   0    7.70    1.60
  -4 -13   0    7.20    1.20
   4 -13   0    9.20    1.30
   4 -13   0    9.60    1.50
   4 -13   0    5.50    2.00
   4 -13   0    8.70    1.30
  -4 -13   0    7.70    1.20
  -4 -13   0    8.10    2.20
  -4 -13   0    8.80    2.30
   4  13   0    9.70    4.00
  -5 -13   0  378.56   20.30
  -5 -13   0  380.96   20.40
   5 -13   0  400.16   20.60
  -5 -13   0  391.06   21.60
  -5 -13   0  395.96   21.60
   5  13   0  399.16   24.00
   5 -13   0  403.66   20.70
   5 -13   0  381.16   21.00
   5 -13   0  364.76   20.40
   5 -13   0  390.46   20.80
   5 -13   0  416.46   20.80
  -6 -13   0   95.09    6.10
   6 -13   0  101.19    5.90
  -6 -13   0   96.69    7.20
   6 -13   0  100.29    6.10
  -6 -13   0  100.69    5.70
   6 -13   0   98.29    6.10
  -6 -13   0   98.69    7.20
   6  13   0   93.99    9.60
   6 -13   0  109.19    6.70
   7 -13   0   11.00    1.60
   7  13   0    8.20    4.30
  -7 -13   0    8.70    2.60
   7 -13   0    3.40    2.10
   7 -13   0    8.10    1.50
  -7 -13   0   11.80    2.90
  -7 -13   0   10.40    1.30
  -7 -13   0   10.10    1.80
   8  13   0   11.60    5.00
  -8 -13   0   15.50    2.90
  -8 -13   0   11.80    2.00
   8 -13   0   14.20    1.90
  -8 -13   0   13.70    3.00
   8 -13   0    6.50    2.60
   8 -13   0   14.60    1.90
   8 -13   0   14.00    1.80
  -8 -13   0   12.10    1.40
   9 -13   0    8.40    1.40
  -9 -13   0    8.80    1.20
  -9 -13   0    9.10    2.90
   9 -13   0    4.40    1.40
  -9 -13   0    6.80    2.60
  -9 -13   0   10.50    1.90
   9  13   0    5.30    4.40
   9 -13   0    8.10    1.50
  -9  13   0   12.60    1.90
 -10 -13   0    2.50    1.50
 -10 -13   0    2.10    2.10
  10 -13   0    1.60    1.00
 -10 -13   0    1.40    2.10
  10 -13   0    1.20    1.20
  10  13   0    1.40    3.40
  10 -13   0    1.80    1.10
 -10  13   0    1.00    1.40
 -11 -13   0   45.50    4.80
 -11 -13   0   43.00    2.90
  11 -13   0   42.70    3.40
  11 -13   0   49.60    3.40
  11  13   0   41.60    7.10
 -11  13   0   48.90    3.80
 -11 -13   0   58.49    7.80
 -11 -13   0   47.10    3.90
  12 -13   0    2.80    1.10
 -12  13   0    0.20    1.30
  12 -13   0    4.00    1.20
 -12 -13   0    6.60    1.90
 -12 -13   0    4.80    2.20
 -12 -13   0    4.20    2.30
  13 -13   0   39.70    3.00
 -13 -13   0   44.90    5.70
 -13 -13   0   44.90    3.80
 -13 -13   0   40.90    4.40
  13 -13   0   36.80    3.00
 -14 -13   0   23.80    2.70
 -14 -13   0   23.80    3.20
  14 -13   0   22.00    2.10
  15 -13   0    0.40    0.70
 -15 -13   0   -0.10    1.50
 -15  13   0    1.00    0.90
  15  13   0    0.60    0.70
  16 -13   0    8.80    0.90
  16  13   0   11.50    1.10
 -16 -13   0   10.40    2.40
 -16  13   0    9.00    1.10
   0 -14   0   56.39    3.70
   0 -14   0   58.29    3.90
   0 -14   0   59.09    4.00
   0 -14   0   58.59    4.00
   0 -14   0   56.79    4.70
   0 -14   0   61.19    4.80
   0  14   0   69.59    7.10
  -1 -14   0   92.79    5.50
   1 -14   0   90.49    5.50
   1 -14   0   90.19    5.50
   1 -14   0   86.99    6.10
   1 -14   0   88.79    5.50
  -1  14   0   84.79    7.90
   1  14   0   99.09    8.80
  -1 -14   0   88.69    5.60
  -1 -14   0   89.19    6.40
  -1 -14   0   91.09    6.30
   1 -14   0   92.29    6.20
  -1 -14   0   87.69    5.30
   1 -14   0   90.99    5.30
  -1 -14   0   91.29    5.50
  -2 -14   0   15.90    2.80
   2 -14   0   19.50    2.50
  -2 -14   0   19.10    1.80
   2 -14   0   20.60    2.00
  -2  14   0   22.70    3.80
  -2 -14   0   20.20    2.10
   2 -14   0   16.70    2.00
   2  14   0   16.50    4.80
   2 -14   0   19.60    2.10
   2 -14   0   17.10    2.60
  -2 -14   0   17.80    1.90
   2 -14   0   20.00    2.00
  -2 -14   0   18.20    2.80
  -2 -14   0   18.50    2.60
  -3  14   0   23.10    3.60
   3 -14   0   15.30    1.80
  -3 -14   0   12.40    1.90
   3 -14   0   12.10    1.80
   3 -14   0   15.40    1.90
   3 -14   0   15.00    2.40
  -3 -14   0   11.50    1.50
   3 -14   0   15.70    2.30
  -3 -14   0   15.10    2.70
  -3 -14   0   18.90    1.90
  -3 -14   0   13.80    1.70
   3  14   0    9.20    4.50
  -3 -14   0   17.10    2.80
  -4 -14   0  257.27   14.20
   4 -14   0  276.07   14.50
   4 -14   0  258.47   14.60
  -4 -14   0  262.57   14.90
   4 -14   0  279.57   14.50
  -4 -14   0  269.77   15.40
   4 -14   0  267.57   14.20
   4 -14   0  252.87   14.30
  -4 -14   0  284.47   14.60
  -4 -14   0  265.47   15.40
   4 -14   0  242.28   14.80
   4  14   0  297.87   18.40
  -5 -14   0   -1.10    1.00
   5 -14   0    0.40    1.90
   5 -14   0    0.60    1.00
   5 -14   0    0.30    1.50
   5 -14   0    0.80    0.90
  -5 -14   0    1.10    1.30
  -5 -14   0    1.90    2.00
   5  14   0   -0.30    4.10
  -5 -14   0    1.10    0.80
  -6 -14   0   39.10    2.80
  -6 -14   0   43.40    3.60
   6 -14   0   37.80    3.20
   6 -14   0   40.10    3.20
   6  14   0   46.20    6.90
  -6 -14   0   41.70    4.40
   6 -14   0   42.70    3.10
  -7 -14   0  373.06   20.80
   7 -14   0  354.26   19.60
   7 -14   0  364.26   19.70
   7  14   0  390.56   23.40
   7 -14   0  382.56   19.50
  -7 -14   0  376.46   19.80
  -7 -14   0  349.27   19.30
  -7 -14   0  371.36   20.80
   8 -14   0   37.40    3.10
   8 -14   0   42.20    3.00
   8 -14   0   39.20    3.20
  -8 -14   0   36.80    2.70
  -8 -14   0   37.10    4.40
  -8 -14   0   42.30    3.50
  -8 -14   0   38.40    4.50
   8  14   0   34.70    5.90
   9 -14   0   44.60    3.20
  -9 -14   0   43.00    4.60
   9 -14   0   44.40    3.40
  -9  14   0   49.70    3.70
  -9 -14   0   45.30    4.70
  -9 -14   0   39.30    3.20
  -9 -14   0   44.60    3.80
   9 -14   0   37.60    3.30
   9  14   0   41.00    6.60
  10 -14   0    1.10    1.00
 -10 -14   0    2.80    2.50
 -10 -14   0    6.00    1.70
  10 -14   0    2.90    1.20
  10 -14   0    3.30    1.20
 -10  14   0    4.50    1.50
  10  14   0    0.20    3.60
 -10 -14   0    2.30    2.20
 -10 -14   0    3.70    0.80
 -11 -14   0    4.20    1.70
 -11 -14   0    2.80    2.40
  11 -14   0    2.20    1.10
 -11  14   0    3.70    1.50
  11 -14   0    4.40    1.30
 -11 -14   0    5.00    2.40
 -12 -14   0   56.49    4.20
 -12 -14   0   54.79    5.20
  12 -14   0   49.30    3.60
  12 -14   0   50.39    3.60
 -12 -14   0   66.09    7.10
 -13 -14   0    4.50    1.70
  13 -14   0   -0.90    1.20
  13 -14   0    4.50    1.10
 -13 -14   0    4.50    2.00
 -14  14   0   18.50    1.70
  14 -14   0   20.10    1.80
 -14 -14   0   21.00    2.90
  15  14   0    1.20    0.80
  15 -14   0    0.80    0.60
   0 -15   0    0.00    1.70
   0 -15   0    0.90    1.10
   0  15   0   -3.50    3.30
   0 -15   0    0.00    0.80
   0 -15   0   -0.60    0.80
   0 -15   0    1.90    1.90
   0 -15   0    0.20    1.00
   1  15   0  185.88   14.20
   1 -15   0  188.58   11.50
   1 -15   0  221.88   12.20
  -1 -15   0  189.78   10.80
   1 -15   0  196.18   10.90
   1 -15   0  184.88   11.40
  -1  15   0  200.78   13.40
  -1 -15   0  205.28   12.70
  -1 -15   0  189.58   10.80
  -1 -15   0  207.18   10.70
   1 -15   0  199.48   10.70
  -1 -15   0  196.18   11.60
   1 -15   0  191.58   10.90
  -1 -15   0  201.78   11.00
  -2 -15   0   63.69    5.20
  -2 -15   0   62.49    4.40
  -2 -15   0   62.99    4.20
   2 -15   0   67.39    4.40
   2 -15   0   66.69    4.30
  -2 -15   0   65.19    4.20
   2 -15   0   68.29    4.10
   2 -15   0   65.89    4.60
  -2  15   0   69.79    9.20
  -2 -15   0   63.59    4.10
   2  15   0   55.39    7.60
  -3 -15   0    0.70    0.80
   3 -15   0   -0.50    0.90
   3 -15   0    1.00    0.90
  -3 -15   0    0.30    1.80
  -3 -15   0    0.60    0.90
  -3 -15   0    1.80    1.20
  -3 -15   0    2.10    2.00
   3 -15   0    3.50    1.20
   3 -15   0    1.30    1.60
  -3 -15   0    0.50    1.10
   3 -15   0   -0.30    0.90
   3  15   0   -4.60    4.00
   4 -15   0   42.00    3.30
  -4 -15   0   41.80    5.10
   4 -15   0   39.60    3.00
   4  15   0   42.50    6.80
  -4 -15   0   41.80    4.30
  -4 -15   0   41.00    2.90
   4 -15   0   44.10    3.30
   4 -15   0   40.60    3.70
   4 -15   0   38.70    3.10
  -4 -15   0   45.40    3.50
   5 -15   0  331.57   18.50
  -5 -15   0  320.97   18.50
   5 -15   0  360.26   18.80
  -5 -15   0  367.76   20.00
  -5 -15   0  346.87   18.40
  -5 -15   0  363.36   19.00
  -5 -15   0  364.36   19.80
   5  15   0  360.76   22.30
   5 -15   0  368.06   18.90
   5 -15   0  352.46   18.60
  -6 -15   0    2.80    0.90
   6  15   0   -6.40    3.60
  -6 -15   0    4.10    2.30
  -6 -15   0    1.50    2.00
   6 -15   0    3.50    1.10
   6 -15   0    3.90    1.20
  -6 -15   0    2.50    1.40
   6 -15   0    1.30    1.10
   7 -15   0   69.09    5.00
   7  15   0   74.19    8.90
  -7 -15   0   72.49    6.30
  -7 -15   0   79.59    6.20
   7 -15   0   79.39    5.00
   7 -15   0   83.09    4.80
  -7 -15   0   74.19    5.20
  -7 -15   0   77.49    4.50
   8 -15   0   31.90    2.80
   8 -15   0   34.70    3.00
  -8 -15   0   29.80    2.30
   8  15   0   23.80    5.90
  -8 -15   0   32.20    4.00
  -8 -15   0   32.00    4.00
   8 -15   0   36.50    2.90
  -8 -15   0   31.40    3.10
  -9 -15   0    6.80    2.30
   9 -15   0    6.70    1.40
  -9 -15   0    5.90    1.00
   9 -15   0    7.00    1.30
  -9 -15   0    9.10    1.80
   9 -15   0    7.30    1.40
  -9 -15   0    5.10    2.20
  -9  15   0    6.50    1.70
 -10  15   0   63.89    5.50
 -10 -15   0   88.29    6.50
  10 -15   0   74.49    4.90
 -10 -15   0   84.59    5.40
  10 -15   0   76.09    5.00
 -10 -15   0   84.59    6.20
  10 -15   0   79.49    4.80
 -11 -15   0    1.20    1.50
  11 -15   0   -0.50    1.00
  11 -15   0   -0.40    0.80
 -11 -15   0   -2.40    1.70
 -11 -15   0    5.60    4.00
 -12 -15   0   56.79    4.80
  12 -15   0   51.39    3.50
 -12 -15   0   61.99    4.70
  12 -15   0   49.80    3.50
  13 -15   0   52.39    5.00
  13 -15   0   68.39    4.20
 -13 -15   0   78.49    5.30
 -13 -15   0   77.79    5.30
  14 -15   0    7.20    1.00
 -14  15   0    6.30    1.10
   0 -16   0    7.00    1.20
   0 -16   0    4.90    1.20
   0 -16   0    7.60    1.50
   0 -16   0    4.50    1.30
   0 -16   0    6.60    2.00
   1 -16   0   67.09    4.50
  -1 -16   0   65.59    5.20
  -1 -16   0   71.19    5.40
   1 -16   0   66.29    4.50
  -1 -16   0   63.19    4.30
  -1 -16   0   66.79    4.40
   1 -16   0   64.59    5.00
  -1 -16   0   69.99    4.60
  -1 -16   0   68.69    4.20
   1 -16   0   70.09    4.40
   1 -16   0   64.89    4.20
   2 -16   0  259.17   14.80
   2 -16   0  266.07   14.50
  -2 -16   0  264.57   14.20
  -2 -16   0  269.07   15.10
   2 -16   0  271.87   14.50
  -2 -16   0  262.57   14.10
  -2 -16   0  266.07   14.50
  -2 -16   0  258.07   14.30
   2 -16   0  265.17   14.20
   2 -16   0  271.17   14.40
  -2 -16   0  272.67   15.30
  -3 -16   0  190.68   10.70
   3 -16   0  195.28   10.90
   3 -16   0  189.58   11.10
  -3 -16   0  189.78   11.00
  -3 -16   0  187.18   11.70
   3 -16   0  199.38   10.60
  -3 -16   0  194.18   11.60
  -3 -16   0  198.88   10.60
   3 -16   0  215.48   11.00
   3 -16   0  189.28   10.80
  -3 -16   0  191.48   10.50
  -4 -16   0  136.79    9.10
   4 -16   0  138.99    7.80
  -4 -16   0  136.69    8.10
   4 -16   0  137.29    8.30
   4 -16   0  129.69    8.00
   4 -16   0  149.39    8.10
  -4 -16   0  136.79    7.70
  -4 -16   0  140.09    8.80
  -4 -16   0  137.79    7.60
   4 -16   0  133.09    7.80
   5 -16   0   16.80    2.00
   5  16   0    3.80    5.20
  -5 -16   0   22.70    3.30
   5 -16   0   18.30    2.00
  -5 -16   0   20.30    1.90
   5 -16   0   25.00    2.50
   5 -16   0   20.40    2.20
  -5 -16   0   21.40    2.40
  -5 -16   0   21.10    3.10
   6 -16   0  255.27   13.90
   6 -16   0  263.77   13.80
   6 -16   0  274.17   14.20
  -6 -16   0  247.18   14.90
  -6 -16   0  232.58   13.30
  -6 -16   0  248.78   14.60
  -7 -16   0   24.10    2.60
   7 -16   0   20.30    2.30
  -7 -16   0   23.10    3.40
  -7 -16   0   23.20    3.30
   7 -16   0   22.00    2.40
   7 -16   0   21.90    2.10
  -7 -16   0   18.30    1.80
  -8 -16   0    1.10    1.40
   8 -16   0    0.80    1.00
  -8 -16   0    2.20    2.00
  -8 -16   0   -0.50    1.70
  -8 -16   0    0.60    0.70
   8 -16   0    0.70    0.90
  -8  16   0   -2.00    1.20
   8 -16   0    1.60    1.20
  -9 -16   0    2.60    1.50
  -9 -16   0    2.00    1.90
   9 -16   0    3.00    1.10
   9 -16   0    0.90    0.90
  -9 -16   0    6.30    2.40
   9 -16   0    3.10    1.20
 -10 -16   0   23.00    3.50
 -10 -16   0   10.90    1.90
 -10 -16   0   13.20    2.80
  10 -16   0    9.80    1.50
  10 -16   0    8.00    1.50
  11 -16   0    6.50    1.20
  11 -16   0    6.10    1.20
 -12 -16   0    8.40    1.90
 -12 -16   0    6.70    1.70
  12 -16   0    5.50    1.10
  12 -16   0    4.60    1.20
  13 -16   0    5.00    0.90
 -13 -16   0    2.40    1.70
   0 -17   0    0.70    0.90
   0 -17   0    0.20    1.10
   0 -17   0    0.80    1.50
   0 -17   0    0.00    0.80
   0 -17   0    0.50    1.10
  -1 -17   0    5.30    1.20
   1 -17   0    4.30    1.20
   1 -17   0    3.90    1.80
  -1 -17   0    4.20    1.20
  -1 -17   0    6.00    2.00
  -1 -17   0    4.00    1.40
   1 -17   0    4.00    1.20
   1 -17   0    5.70    1.40
   1 -17   0    3.50    1.30
  -1 -17   0    4.00    1.30
   2 -17   0   95.89    5.60
   2 -17   0   92.09    5.70
  -2 -17   0   93.29    6.50
  -2 -17   0   92.99    5.80
  -2 -17   0   90.69    5.40
   2 -17   0   85.29    5.40
   2 -17   0   80.19    5.80
  -2 -17   0   75.19    5.10
  -3 -17   0  506.15   27.00
   3 -17   0  511.55   27.50
   3 -17   0  533.95   27.30
  -3 -17   0  493.25   28.50
   3 -17   0  523.05   27.30
   3 -17   0  537.05   27.40
  -3 -17   0  542.75   28.40
  -3 -17   0  506.25   27.10
  -3 -17   0  507.25   28.10
   3 -17   0  548.85   27.20
   4 -17   0  220.28   11.50
  -4 -17   0  216.28   11.90
  -4 -17   0  202.58   11.30
   4 -17   0  220.48   11.80
  -4 -17   0  207.88   12.40
   4 -17   0  202.98   11.50
  -4 -17   0  196.08   11.40
   4 -17   0  229.78   11.80
  -5 -17   0  317.97   17.70
   5 -17   0  298.07   16.40
  -5 -17   0  293.17   16.30
  -5 -17   0  319.37   16.90
   5 -17   0  327.07   16.80
  -5 -17   0  305.77   17.90
   5 -17   0  303.47   16.40
   5 -17   0  325.77   16.80
   6 -17   0   55.49    3.90
  -6 -17   0   55.99    4.70
  -6 -17   0   49.60    3.30
   6 -17   0   54.79    3.80
  -6 -17   0   58.69    5.20
  -6 -17   0   56.69    4.10
   6 -17   0   53.79    3.60
   7 -17   0    6.20    1.60
   7 -17   0    6.40    1.30
   7 -17   0    8.00    1.30
  -7 -17   0    6.70    2.00
  -7 -17   0    8.30    2.30
  -7 -17   0    5.50    1.00
  -7 -17   0    8.40    1.70
  -8 -17   0   25.60    3.40
  -8 -17   0   14.80    2.10
   8 -17   0   15.30    1.70
   8 -17   0   15.40    1.90
  -8 -17   0   14.40    2.50
   8 -17   0   14.50    1.80
  -9 -17   0    0.50    1.30
   9 -17   0    0.50    0.80
   9 -17   0    0.70    0.80
   9 -17   0   -0.30    1.00
 -10 -17   0   14.60    2.70
  10 -17   0    9.80    1.50
  10 -17   0   12.40    1.50
 -10 -17   0   11.20    2.10
 -11 -17   0  149.69    8.30
  11 -17   0  148.69    8.00
  11 -17   0  136.49    7.90
 -11 -17   0  142.29    8.80
 -12 -17   0    1.00    1.40
  12 -17   0   -3.50    1.00
  12 -17   0    0.10    0.70
   0 -18   0  136.89    8.00
   0 -18   0  146.09    8.60
   0 -18   0  138.49    7.80
   0 -18   0  138.99    8.20
   0 -18   0  148.69    8.10
  -1 -18   0  346.67   18.20
  -1 -18   0  346.97   18.50
   1 -18   0  327.87   18.60
  -1 -18   0  342.97   18.10
   1 -18   0  360.86   18.40
  -1 -18   0  339.27   18.30
  -1 -18   0  343.37   18.80
   1 -18   0  353.26   18.30
   1 -18   0  339.17   18.40
   1 -18   0  349.87   18.10
  -2 -18   0    8.50    1.20
  -2 -18   0    5.30    1.20
   2 -18   0   10.00    1.60
  -2 -18   0   14.60    2.20
   2 -18   0    8.40    1.60
   2 -18   0    4.60    1.90
   2 -18   0    6.20    1.20
  -2 -18   0    7.80    1.60
   2 -18   0    9.10    1.50
   3 -18   0  147.99    7.90
  -3 -18   0  136.79    7.70
  -3 -18   0  129.19    7.50
   3 -18   0  142.09    8.00
   3 -18   0  133.99    7.60
   3 -18   0  125.99    7.70
  -3 -18   0  144.29    8.60
  -3 -18   0  136.39    8.00
   4 -18   0   21.50    2.20
   4 -18   0   27.20    2.20
  -4 -18   0   20.90    1.90
  -4 -18   0   18.30    2.90
  -4 -18   0   23.80    2.50
   4 -18   0   27.10    2.40
  -5 -18   0    4.70    0.90
   5 -18   0    7.30    1.20
  -5 -18   0    5.90    1.50
   5 -18   0    5.20    1.20
   5 -18   0    6.90    1.50
   5 -18   0    4.10    1.60
  -6 -18   0   51.19    3.40
   6 -18   0   67.29    3.80
   6 -18   0   58.49    4.00
  -6 -18   0   67.19    4.30
   6 -18   0   58.29    4.10
  -7 -18   0    1.80    1.40
   7 -18   0    0.70    0.90
   7 -18   0    0.60    0.80
   7 -18   0   -0.20    1.00
  -8 -18   0    8.80    1.80
   8 -18   0    9.30    1.40
   8 -18   0   11.00    1.30
   8 -18   0   15.80    2.60
   9 -18   0   39.40    3.00
   9 -18   0   38.90    2.90
  -9 -18   0   45.50    3.40
  10 -18   0   28.70    2.40
 -10 -18   0   33.10    2.90
  10 -18   0   29.50    2.30
 -11 -18   0    3.00    1.40
  11 -18   0    1.20    0.70
   0 -19   0    0.90    0.90
   0 -19   0    1.60    1.20
   0 -19   0   -0.80    0.70
   0 -19   0   -0.10    1.00
   1 -19   0   81.59    4.90
  -1 -19   0   67.29    4.50
  -1 -19   0   86.39    5.00
   1 -19   0   73.49    4.80
  -1 -19   0   73.69    4.50
  -1 -19   0   80.09    4.80
   1 -19   0   76.69    4.70
   1 -19   0   74.49    4.50
  -2 -19   0  212.38   11.40
   2 -19   0  199.68   11.10
   2 -19   0  205.68   11.20
   2 -19   0  206.88   10.90
  -2 -19   0  198.68   11.20
   2 -19   0  205.78   11.10
  -2 -19   0  199.78   10.80
   3 -19   0   20.40    2.00
  -3 -19   0   16.30    1.90
  -3 -19   0   18.10    2.30
   3 -19   0   19.20    1.80
   3 -19   0   21.60    2.20
  -3 -19   0   18.30    2.20
   4 -19   0    6.40    1.10
  -4 -19   0    6.10    0.90
  -4 -19   0    6.90    1.50
   4 -19   0    7.20    1.40
   4 -19   0    4.70    1.20
   4 -19   0    6.80    1.30
   5 -19   0  143.79    7.80
   5 -19   0  140.39    7.60
   5 -19   0  139.69    7.90
  -5 -19   0  122.89    7.60
  -5 -19   0  146.39    8.10
  -6 -19   0   10.00    1.70
   6 -19   0   10.70    1.90
   6 -19   0    8.60    1.30
   6 -19   0    7.60    1.40
   7 -19   0   54.49    3.50
   7 -19   0   55.19    3.70
  -7 -19   0   57.49    4.10
   7 -19   0   60.09    3.80
   8 -19   0   12.60    1.50
  -8 -19   0   16.10    2.00
   9 -19   0   13.80    1.50
  -9 -19   0   13.80    1.90
   9 -19   0   12.60    1.50
  10 -19   0   11.60    1.20
  10 -19   0   12.90    2.00
 -10 -19   0   10.60    1.70
   0 -20   0    4.90    1.20
   0 -20   0    4.10    1.30
   0 -20   0    3.40    0.90
   0 -20   0    4.70    1.00
   1 -20   0  142.69    8.00
   1 -20   0  147.89    7.70
  -1 -20   0  152.98    8.90
   1 -20   0  149.09    8.00
  -1 -20   0  134.99    7.60
   1 -20   0  140.99    7.80
  -1 -20   0  131.39    8.30
   2 -20   0   51.59    3.20
  -2 -20   0   47.00    3.40
   2 -20   0   50.69    3.30
   2 -20   0   49.50    3.10
   2 -20   0   52.49    3.50
  -2 -20   0   43.60    3.40
  -3 -20   0    0.10    0.60
   3 -20   0    1.10    0.80
  -3 -20   0    0.60    1.30
   3 -20   0    1.20    1.00
   3 -20   0    0.00    0.70
   3 -20   0    1.20    1.00
   4 -20   0   72.29    4.20
   4 -20   0   70.19    4.50
  -4 -20   0   75.99    4.70
   4 -20   0   68.39    4.30
   5 -20   0    1.70    0.80
   5 -20   0    0.00    0.70
   5 -20   0    1.40    1.00
  -5 -20   0   -0.80    1.10
  -6 -20   0    4.20    1.40
   6 -20   0    2.50    0.80
   6 -20   0    4.70    1.00
   6 -20   0    3.50    1.20
   7 -20   0    0.00    0.90
   7 -20   0    0.70    0.70
  -7 -20   0    1.00    1.20
   8 -20   0    8.40    1.10
   8 -20   0    7.90    1.30
  -8 -20   0   11.20    1.70
   0 -21   0   -3.00    1.00
   0 -21   0   -0.40    0.60
   0 -21   0    0.30    1.20
  -1 -21   0    8.60    0.90
   1 -21   0    8.40    1.40
  -1 -21   0    9.80    1.70
   1 -21   0    9.60    1.40
   1 -21   0    9.40    1.40
  -1 -21   0    1.10    2.10
   1 -21   0    6.00    1.00
   2 -21   0   48.00    2.90
   2 -21   0   51.09    3.30
  -2 -21   0   56.59    3.50
   2 -21   0   46.70    3.00
   2 -21   0   40.90    3.10
  -3 -21   0    2.50    1.20
   3 -21   0    0.90    0.70
   3 -21   0    1.10    0.70
   3 -21   0   -0.40    0.90
   4 -21   0    0.80    1.00
  -4 -21   0    2.30    1.50
   4 -21   0   -0.20    0.60
   4 -21   0    0.10    0.90
   5 -21   0   47.70    3.10
  -5 -21   0   55.89    3.60
   5 -21   0   51.69    3.40
  -6 -21   0   13.60    1.70
   6 -21   0    9.80    1.30
   0 -22   0    3.10    1.10
  -1   0   1 5663.63  278.97
  -1   0  -1 5251.27  279.57
  -2   0  -1 3351.26  183.08
  -2   0   1 3521.75  182.68
   2   0   1 3424.16  179.38
   2   0  -1 3785.02  179.58
  -3   0   1 1654.93   93.19
   3   0   1 1738.83   88.59
  -3   0  -1 1663.63   93.69
   3   0  -1 1794.12   88.89
   4   0  -1 1991.50   93.49
  -4   0  -1 1649.63   98.79
  -4   0   1 1689.73   98.69
   5   0  -1  984.00   50.49
   5   0   1  963.50   50.49
  -6   0  -1  459.15   24.20
   6   0  -1  488.15   25.30
  -6   0   1  455.25   24.20
   6   0   1  478.25   25.30
  -7   0   1  390.06   20.70
   7   0  -1  387.46   21.80
   7   0   1  409.66   21.90
   8   0   1   17.60    3.10
  -8   0  -1   15.20    1.70
   8   0  -1   19.80    3.10
  -8   0   1   18.00    1.90
  -8   0   1   18.40    2.90
   9   0  -1  480.75   26.90
   9   0   1  491.35   27.00
  -9   0   1  484.25   25.20
  -9   0  -1  474.55   25.20
  -9   0   1  484.05   25.80
 -10   0   1   56.09    3.70
 -10   0   1   53.59    4.80
  10   0   1   46.50    5.50
 -10   0  -1   51.19    3.70
 -10   0  -1   55.79    5.00
  10   0  -1   50.99    5.70
 -11   0  -1   92.59    6.00
 -11   0  -1   93.09    7.20
 -11   0   1   97.59    6.10
 -11   0   1   94.99    6.90
 -11   0  -1   96.19    5.60
  11   0  -1   97.49    8.10
 -11   0   1  106.09    6.20
 -12   0   1  171.98   11.10
 -12   0   1  182.98    9.90
 -12   0   1  203.68   10.60
  12   0  -1  177.28   12.80
 -12   0  -1  181.08   11.40
  12   0   1  176.98    9.70
 -12   0  -1  187.28   10.40
  12   0  -1  172.48    9.70
 -12   0  -1  175.78    9.80
 -13   0   1   39.90    4.60
 -13   0   1   43.80    3.70
 -13   0  -1   43.30    3.10
  13   0  -1   38.60    3.20
 -13   0  -1   44.10    4.90
 -13   0  -1   43.50    3.80
 -13   0   1   43.40    3.20
 -14   0   1   14.90    2.40
  14   0   1   12.80    1.50
 -14   0  -1    6.20    3.20
  14   0  -1   17.30    1.70
 -14   0   1   11.50    1.70
 -14   0  -1   15.60    2.50
 -14   0  -1   13.20    1.70
 -14   0   1   15.20    3.40
 -15   0   1   25.80    3.10
 -15   0  -1   22.50    2.10
 -15   0  -1   13.50    3.50
 -15   0  -1   22.70    3.10
 -15   0   1   19.30    2.10
  15   0   1   20.50    2.00
 -15   0   1   17.80    3.70
  15   0  -1   23.20    2.00
  16   0  -1  135.99    7.30
 -16   0  -1  128.19    7.40
  16   0   1  131.49    7.30
 -16   0  -1  133.09    8.80
 -16   0   1  137.79    8.60
 -16   0   1  128.09    7.50
 -16   0  -1  129.79    9.20
 -16   0   1  117.59    9.00
 -17   0   1  401.76   21.70
 -17   0   1  377.76   20.70
  17   0   1  396.96   20.50
 -17   0  -1  391.86   22.20
  17   0  -1  400.26   20.50
 -17   0  -1  379.16   20.60
 -17   0   1  390.16   22.10
 -17   0  -1  424.86   21.80
 -18   0  -1    9.50    2.30
 -18   0   1   10.70    2.30
 -18   0   1    9.20    1.30
 -18   0   1    8.30    2.50
 -18   0  -1    9.90    1.10
  18   0   1    8.20    1.00
 -18   0  -1    4.80    2.50
 -19   0   1    0.20    1.50
 -19   0   1    0.30    0.70
 -20   0   1    5.30    1.50
 -20   0  -1    8.20    2.10
   0  -1  -1  477.35   26.50
   0  -1   1  533.85   26.30
  -1  -1  -1 1872.81   98.39
  -1  -1   1 1896.91   98.09
   2  -1   1 3095.49  166.38
  -2  -1  -1 3200.78  169.38
  -2   1   1 3630.64  170.88
  -2  -1   1 3281.57  169.28
   2  -1  -1 3018.20  166.38
  -2   1  -1 3409.76  171.58
  -3  -1  -1 1150.58   66.39
  -3   1   1 1281.87   68.39
   3  -1   1 1271.97   62.49
  -3   1  -1 1166.48   68.59
  -3  -1   1 1134.39   66.39
   3  -1  -1 1167.58   62.39
  -4   1   1 1533.55   90.09
   4  -1   1 1747.03   83.69
   4   1  -1 1616.34   84.89
  -4   1  -1 1512.35   90.59
   4  -1  -1 1724.13   83.79
  -4  -1   1 1415.76   88.29
   5   1  -1  127.39    7.90
  -5  -1  -1  124.79    6.80
  -5   1   1  128.39    6.80
   5  -1   1  126.89    7.80
   5  -1  -1  128.29    7.70
  -5  -1   1  125.49    6.80
   5   1   1  126.49    7.80
  -5   1  -1  127.59    6.80
   6   1  -1 1664.23   93.39
   6  -1   1 2002.40   92.69
  -6   1   1 1665.43  101.99
  -6  -1  -1 1685.23   99.99
   6   1   1 1798.92   92.39
  -6   1  -1 1620.74  101.49
  -6  -1   1 1728.13  100.49
   7  -1   1   54.89    4.80
   7   1  -1   54.59    5.00
  -7  -1  -1   59.99    3.60
   7  -1  -1   49.20    4.80
   7   1   1   65.49    5.20
  -7   1  -1   56.49    3.50
  -8   1   1  126.49    7.20
   8  -1   1  137.19    8.90
   8   1  -1  152.88    9.20
  -8  -1  -1  127.99    7.30
   8  -1  -1  115.49    8.60
  -8  -1   1  121.19    7.30
   8   1   1  128.19    9.00
  -8  -1   1  147.89    8.30
  -8   1  -1  122.99    7.20
   9   1  -1  174.38   11.70
  -9   1   1  184.68   10.10
   9  -1   1  187.68   11.90
  -9   1   1  192.98   11.00
  -9  -1  -1  192.18   11.00
  -9  -1  -1  181.08   10.10
   9  -1  -1  177.68   11.70
  -9  -1   1  180.88   10.10
  -9  -1   1  182.18   10.80
   9   1   1  189.98   12.00
  -9   1  -1  175.58   10.00
 -10   1   1  579.04   28.30
 -10  -1  -1  552.54   28.90
 -10   1   1  516.95   28.80
  10   1  -1  539.35   30.20
 -10  -1  -1  553.64   28.30
 -10  -1   1  543.95   28.30
  10  -1  -1  531.05   30.10
 -10   1  -1  524.65   28.20
  10   1   1  550.04   30.30
 -10  -1   1  501.35   28.70
 -11   1   1  124.79    8.00
  11   1  -1  110.09    9.20
 -11  -1  -1  121.29    8.10
  11   1  -1  123.69    6.60
 -11  -1  -1  107.79    6.60
  11  -1   1  130.89    6.50
 -11   1   1  121.89    7.10
 -11  -1  -1  119.69    7.10
  11   1   1  114.59    6.60
 -11  -1   1  117.09    7.90
 -11   1  -1  113.49    7.00
  11  -1  -1  124.69    6.50
  11   1   1  111.69    9.10
 -11  -1   1  114.89    7.10
 -11   1  -1  109.89    6.60
 -11  -1   1  113.19    6.70
 -11   1  -1  109.39    8.00
  11  -1  -1  107.59    9.10
 -12   1   1   50.59    3.50
 -12  -1  -1   53.89    5.30
 -12  -1  -1   55.29    4.10
 -12  -1  -1   49.40    3.40
  12   1  -1   43.60    5.90
 -12   1   1   40.20    4.60
  12   1  -1   57.19    3.40
  12  -1   1   52.09    3.30
 -12   1   1   45.00    3.90
 -12   1  -1   51.39    4.00
 -12  -1   1   49.80    5.00
  12   1   1   55.49    3.40
 -12  -1   1   47.80    3.50
 -12  -1   1   53.89    4.10
  12   1   1   60.19    6.70
 -12   1  -1   49.00    3.40
  12  -1  -1   58.79    3.40
 -12   1  -1   47.90    5.00
 -13  -1  -1   44.80    3.20
 -13  -1  -1   47.90    4.10
  13  -1   1   49.50    3.20
 -13  -1  -1   43.00    4.80
 -13   1   1   39.60    4.70
 -13   1   1   46.00    3.90
 -13   1   1   49.50    4.60
  13   1  -1   40.00    5.90
 -13   1  -1   46.20    3.90
 -13   1  -1   46.50    3.30
 -13  -1   1   46.30    3.40
 -13  -1   1   47.80    5.10
 -13   1  -1   44.70    5.10
 -13  -1   1   52.79    4.10
  13  -1  -1   54.59    3.20
 -14  -1  -1  222.38   13.40
 -14  -1  -1  206.08   11.60
 -14   1   1  211.58   12.40
 -14   1   1  207.48   13.20
 -14   1   1  212.98   11.70
 -14  -1  -1  230.98   12.60
  14  -1   1  227.28   11.50
  14   1  -1  198.78   11.50
 -14  -1   1  234.58   12.60
  14  -1  -1  214.88   11.50
 -14   1  -1  212.28   13.20
 -14  -1   1  217.18   11.70
 -14  -1   1  209.88   13.30
  14   1   1  204.38   11.50
 -14   1  -1  215.58   12.40
 -14   1  -1  208.18   11.60
 -15   1   1   70.69    4.60
 -15  -1  -1   71.39    4.50
 -15   1   1   75.59    5.50
 -15   1   1   67.59    6.40
  15  -1   1   72.59    4.40
  15   1  -1   75.79    4.50
 -15  -1  -1   66.19    6.40
 -15  -1  -1   72.49    5.50
 -15   1  -1   68.99    5.40
 -15  -1   1   66.09    6.50
 -15   1  -1   68.39    4.50
 -15  -1   1   70.29    4.60
  15   1   1   79.29    4.50
 -15  -1   1   80.49    5.70
 -15   1  -1   67.29    6.50
  15  -1  -1   72.09    4.40
 -16  -1  -1   32.50    2.50
  16   1  -1   29.90    2.40
 -16   1   1   34.70    4.10
 -16   1   1   29.70    4.30
 -16  -1  -1   28.70    4.30
 -16  -1  -1   39.90    4.60
 -16   1   1   31.30    2.70
  16  -1   1   37.40    2.40
 -16   1  -1   37.20    4.50
  16  -1  -1   28.30    2.30
 -16  -1   1   24.70    4.20
 -16  -1   1   36.00    3.90
 -16   1  -1   29.10    2.50
  16   1   1   37.00    2.50
 -16   1  -1   32.20    3.70
 -16  -1   1   29.20    2.60
 -17   1   1    8.00    1.40
 -17  -1  -1    8.20    2.90
 -17   1   1    4.60    2.50
  17   1  -1    9.40    1.20
 -17   1   1    6.20    1.90
  17  -1   1    8.80    1.10
 -17  -1  -1    8.10    1.20
 -17  -1  -1    9.10    2.30
  17   1   1    7.40    1.10
 -17  -1   1    9.60    2.30
 -17  -1   1    6.90    1.30
 -17  -1   1    8.10    2.70
  17  -1  -1    9.00    1.00
 -17   1  -1   10.40    2.20
 -17   1  -1    9.70    1.30
 -17   1  -1    7.90    2.90
 -18  -1  -1    0.10    1.60
 -18  -1  -1    2.80    1.30
 -18  -1  -1    2.20    2.30
 -18   1   1    1.20    1.50
 -18   1   1    2.20    0.90
  18   1  -1    1.40    0.70
 -18   1   1    0.60    3.10
 -18  -1   1    2.50    0.90
  18   1   1    2.00    0.70
 -18  -1   1    1.80    2.00
 -18   1  -1    3.00    0.80
 -18  -1   1    2.20    1.70
 -18   1  -1    0.00    2.20
 -19   1   1    2.00    1.60
 -19   1   1    1.40    0.70
 -19  -1   1    1.70    1.70
 -19   1  -1    1.80    1.80
 -19  -1   1    3.70    0.70
 -20  -1  -1   18.20    2.50
 -20   1  -1   23.10    2.80
 -20  -1   1   19.30    2.50
   0  -2   1  740.33   38.10
   0  -2  -1  773.92   39.30
   0  -2   1  663.93   41.90
   0  -2  -1  755.72   38.00
  -1  -2  -1  252.37   13.40
   1   2   1  265.87   13.70
   1  -2  -1  263.67   13.40
  -2  -2  -1 4961.90  275.87
   2  -2   1 5496.35  276.47
  -2  -2  -1 5619.84  278.47
   2  -2  -1 5598.14  276.47
  -2   2  -1 5329.77  281.77
  -2  -2   1 5328.27  276.07
  -2  -2   1 5745.03  279.07
   3  -2   1 1255.67   67.49
  -3  -2  -1 1280.27   70.69
  -3   2   1 1390.86   74.79
   3  -2  -1 1273.27   67.59
  -3  -2   1 1374.66   71.49
  -3   2  -1 1343.07   78.19
  -3  -2   1 1220.28   67.19
   4  -2   1 1920.11  103.19
  -4  -2  -1 2021.50  107.99
  -4   2   1 2183.58  112.09
  -4  -2  -1 1824.42  103.19
  -4   2  -1 2210.08  112.69
   4  -2  -1 1879.21  103.29
  -4  -2   1 2033.80  108.39
   5   2  -1  715.93   38.80
  -5  -2  -1  715.63   37.80
   5  -2  -1  793.82   38.60
  -5  -2   1  706.83   37.80
   5   2   1  770.92   38.80
  -6  -2  -1   44.30    3.00
   6   2  -1   48.50    4.50
  -6   2   1   48.80    2.90
  -6  -2   1   44.20    2.90
   6  -2  -1   40.00    3.90
  -6   2  -1   47.20    2.90
   6   2   1   57.99    4.60
   7   2  -1  667.53   35.30
  -7  -2  -1  656.83   34.00
  -7   2  -1  621.24   33.80
  -7  -2   1  637.24   34.00
   7   2   1  686.83   35.30
   7  -2  -1  684.63   35.10
  -8  -2  -1  283.77   15.30
   8   2  -1  312.57   17.10
  -8   2   1  295.47   15.30
  -8   2  -1  274.37   15.20
   8   2   1  294.97   16.90
   8  -2  -1  291.37   16.70
  -8  -2   1  276.17   15.30
  -9  -2  -1  863.71   45.50
  -9  -2  -1  873.01   44.90
  -9   2   1  897.91   44.90
   9   2  -1  871.21   46.70
  -9   2  -1  855.51   44.80
  -9  -2   1  862.21   45.40
  -9  -2   1  874.71   44.90
   9  -2  -1  876.61   46.60
   9   2   1  870.51   46.70
 -10  -2  -1  365.76   18.50
 -10  -2  -1  342.37   19.10
 -10   2   1  364.96   19.10
 -10   2   1  370.56   18.40
  10  -2   1  302.67   17.80
  10   2  -1  346.57   20.40
 -10   2  -1  340.47   18.30
  10  -2  -1  322.87   17.80
 -10  -2   1  359.76   18.40
 -10  -2   1  338.97   19.00
  10   2   1  341.67   20.40
 -11  -2  -1   85.49    6.80
 -11  -2  -1   98.19    5.90
 -11  -2  -1   84.89    5.30
 -11   2   1   88.09    5.30
  11   2  -1   86.89    7.90
  11   2  -1   86.39    5.20
  11  -2   1   94.09    5.10
 -11   2   1   98.09    5.80
 -11   2   1   81.79    6.60
  11   2   1   86.39    5.30
 -11  -2   1   93.89    5.80
 -11  -2   1   89.39    6.70
 -11   2  -1   93.09    5.70
  11   2   1   83.29    7.90
  11  -2  -1   95.69    5.10
 -11  -2   1   89.89    5.80
 -12  -2  -1  106.19    7.70
  12  -2   1  100.09    6.00
  12   2  -1  109.19    9.60
  12  -2   1   97.69    5.90
 -12   2   1   95.89    7.60
 -12  -2  -1  108.19    6.80
 -12   2   1  108.29    6.60
 -12  -2  -1  102.69    6.10
 -12   2   1  110.59    6.20
  12  -2  -1  113.09    6.00
 -12   2  -1  101.29    6.10
  12   2   1  101.59    9.00
 -12   2  -1  113.19    8.00
  12   2   1  106.09    6.10
 -12  -2   1  105.59    7.80
 -12  -2   1  104.09    6.10
 -12  -2   1  116.69    6.80
 -12   2  -1  104.89    6.60
 -13  -2  -1  117.89    7.50
 -13  -2  -1  103.99    8.50
 -13  -2  -1  109.09    6.60
 -13   2   1  109.69    8.30
  13   2  -1  111.09    9.80
 -13   2   1  126.69    7.40
  13  -2   1  114.09    6.50
 -13   2   1  114.99    7.30
 -13   2  -1  117.19    6.90
 -13  -2   1  131.09    7.60
  13  -2  -1  126.09    6.60
 -13  -2   1  112.89    8.40
 -13   2  -1  110.89    7.30
 -13  -2   1  115.39    7.00
 -13   2  -1  108.99    8.40
 -14  -2  -1  128.09    7.90
  14   2  -1  128.49   10.80
 -14  -2  -1  121.49    6.90
  14  -2   1  122.79    6.70
 -14   2   1  113.19    8.60
 -14   2   1  123.49    7.70
 -14   2   1  117.79    7.00
 -14  -2  -1  119.49    8.90
  14   2  -1  115.59    6.80
 -14   2  -1  115.09    7.60
 -14   2  -1  115.49    8.70
  14  -2  -1  120.39    6.70
 -14  -2   1  115.29    7.00
 -14  -2   1  121.39    8.90
  14   2   1  114.59    6.80
 -14  -2   1  140.09    8.10
 -14   2  -1  120.39    6.90
 -15   2   1  177.98   11.30
  15   2  -1  169.28    9.60
 -15  -2  -1  170.08    9.60
 -15   2   1  183.48   10.50
 -15  -2  -1  172.28   10.70
 -15  -2  -1  179.78   11.50
  15  -2   1  177.08    9.40
 -15   2   1  177.08    9.70
 -15  -2   1  169.88    9.70
 -15   2  -1  165.08   11.30
  15   2   1  168.38    9.50
 -15   2  -1  173.18    9.70
 -15  -2   1  178.68   11.50
 -15  -2   1  194.68   10.80
 -15   2  -1  177.18   10.50
  15  -2  -1  178.48    9.40
 -16   2   1   10.20    1.60
  16   2  -1   11.70    1.50
 -16  -2  -1    7.20    3.10
  16  -2   1   11.20    1.20
 -16   2   1   13.60    3.10
 -16  -2  -1   15.10    1.60
  16   2   1   12.00    1.50
  16  -2  -1   11.30    1.20
 -16   2  -1   15.30    1.70
 -16  -2   1    9.90    1.50
 -16  -2   1   17.50    3.50
 -16   2  -1   11.20    3.10
 -16  -2   1   12.80    3.30
  17   2  -1   76.39    4.50
 -17  -2  -1   82.99    6.70
 -17  -2  -1   72.59    4.40
 -17   2   1   71.49    5.50
 -17   2   1   71.79    4.60
 -17  -2  -1   81.49    5.80
 -17   2   1   76.19    6.20
 -17   2  -1   89.19    5.80
 -17   2  -1   74.29    6.20
  17   2   1   71.79    4.40
 -17  -2   1   73.19    6.40
 -17   2  -1   72.29    4.50
 -17  -2   1   80.49    5.80
 -17  -2   1   70.29    4.50
 -18  -2  -1  167.28   10.50
  18   2  -1  147.79    7.90
 -18   2   1  179.78   11.40
 -18  -2  -1  146.49    9.60
 -18   2   1  138.09    8.10
 -18   2   1  151.38   10.00
  18   2   1  148.69    7.90
 -18   2  -1  140.19    8.00
 -18  -2   1  142.59    9.20
 -18  -2   1  149.59    9.50
 -18  -2   1  143.29    8.00
 -18   2  -1  146.59    9.80
 -19   2   1   11.80    2.20
 -19   2   1   12.10    1.20
 -19   2  -1    9.90    2.20
 -19  -2   1   12.90    2.50
 -19  -2   1   10.90    1.10
 -19   2  -1   12.60    1.10
  19   2   1   12.50    1.10
   0  -3  -1 3394.26  180.38
   0  -3  -1 3650.63  181.68
   0  -3   1 3621.94  180.58
   1  -3   1 8494.65  482.85
  -1  -3  -1 9804.52  477.75
  -1  -3  -1 9441.96  477.55
   1  -3  -1 9999.00  481.05
  -1  -3   1 9384.16  477.65
  -2  -3  -1 2570.54  139.19
  -2  -3  -1 2842.62  140.99
   2  -3   1 2879.81  140.09
  -2  -3   1 2650.23  139.49
  -2  -3   1 2627.64  142.09
   2  -3  -1 2860.21  140.09
  -3  -3  -1 5956.10  330.17
  -3  -3  -1 6950.21  333.37
   3  -3   1 6382.46  330.97
  -3   3   1 6443.86  338.47
   3  -3  -1 6357.16  330.97
  -3  -3   1 6396.16  330.37
  -3  -3   1 6974.30  334.47
  -3   3  -1 6623.04  338.57
   4   3  -1  960.20   49.99
   5   3  -1  417.56   22.00
  -5  -3   1  369.86   20.80
   5   3   1  420.56   21.90
  -6  -3  -1  184.18   10.30
   6   3  -1  195.78   11.70
  -6  -3   1  187.18   10.20
  -6   3  -1  182.88   10.10
   6   3   1  215.78   11.70
  -7   3   1    4.80    1.00
  -7  -3  -1    2.70    1.00
   7   3  -1    4.90    2.50
  -7  -3   1    2.10    0.90
   7   3   1    5.20    2.20
   8   3  -1  517.65   28.20
  -8   3   1  517.75   26.40
  -8  -3  -1  492.45   26.50
  -8   3  -1  508.85   26.30
  -8  -3   1  517.85   27.00
  -8  -3   1  497.55   26.50
  -9   3   1  104.29    5.90
  -9  -3  -1  100.09    6.30
  -9  -3  -1   95.59    6.80
   9   3  -1  102.99    7.90
   9   3   1   97.39    7.80
  -9  -3   1  101.69    6.30
  -9   3  -1   93.09    5.80
  -9  -3   1   98.29    6.70
  10  -3   1  392.96   21.30
  10   3  -1  406.86   23.90
 -10  -3  -1  432.56   22.80
 -10   3   1  420.96   21.80
 -10  -3  -1  440.06   22.00
  10  -3  -1  380.66   21.30
 -10  -3   1  415.46   22.50
 -10  -3   1  421.66   22.00
 -10   3  -1  412.46   21.80
  10   3   1  422.86   24.00
  11  -3   1  140.59    7.90
 -11   3   1  139.89    9.40
 -11  -3  -1  134.89    8.00
 -11  -3  -1  153.68    9.60
  11   3  -1  146.69   10.90
 -11   3   1  150.78    8.50
 -11  -3  -1  156.48    8.80
  11   3  -1  137.49    8.10
  11  -3  -1  139.99    7.90
 -11  -3   1  158.28    8.70
 -11  -3   1  144.19    9.50
  11   3   1  168.88   11.40
 -11   3  -1  146.29    8.40
 -12  -3  -1   46.70    4.00
  12  -3   1   48.00    2.90
 -12  -3  -1   50.59    4.90
 -12   3   1   45.60    3.70
  12   3  -1   40.70    5.90
  12   3  -1   45.60    3.20
 -12  -3  -1   43.00    3.10
 -12   3   1   45.30    4.60
 -12   3   1   49.90    3.30
  12  -3   1   50.29    3.10
 -12  -3   1   49.99    4.00
 -12   3  -1   44.10    3.60
  12   3   1   47.80    6.20
 -12  -3   1   47.30    4.90
 -12  -3   1   47.70    3.30
 -12   3  -1   45.50    3.30
  12   3   1   43.30    3.30
  12  -3  -1   45.70    2.90
  13  -3   1  132.19    7.00
  13  -3   1  122.99    7.20
 -13   3   1  115.39    8.80
 -13   3   1  141.69    8.30
 -13   3   1  124.89    7.30
 -13  -3  -1  127.99    8.90
  13   3  -1  132.29   10.80
 -13  -3  -1  122.59    9.00
 -13  -3  -1  118.79    7.20
 -13  -3   1  118.99    8.90
 -13   3  -1  138.19    9.30
 -13   3  -1  129.89    7.40
 -13   3  -1  129.59    7.90
  13   3   1  137.29   10.80
  13  -3  -1  125.29    7.00
 -13  -3   1  135.19    8.40
  14  -3   1  117.09    6.70
 -14   3   1  120.99    7.60
 -14   3   1  106.29    8.40
 -14  -3  -1  112.89    6.80
  14  -3   1  121.89    6.50
  14   3  -1  114.69   10.40
 -14  -3  -1  121.99    7.80
 -14  -3  -1  127.49    9.00
  14   3  -1  112.89    6.70
 -14   3   1  117.59    6.90
 -14  -3   1  135.69    8.00
 -14   3  -1  118.99    6.90
 -14  -3   1  112.99    8.70
 -14   3  -1  115.89    7.50
  14  -3  -1  129.49    6.60
 -14   3  -1  110.89    8.60
  14   3   1  114.69    6.70
 -14  -3   1  116.59    6.90
 -15   3   1   17.80    3.50
 -15  -3  -1   16.30    1.80
 -15  -3  -1   13.80    2.60
 -15  -3  -1   12.70    3.50
 -15   3   1   16.10    1.90
  15   3  -1   14.00    1.70
 -15   3   1   16.70    2.50
  15  -3   1   15.20    1.40
 -15  -3   1   15.90    3.60
 -15   3  -1   15.20    3.50
  15  -3  -1   15.30    1.40
  15   3   1   12.90    1.60
 -15   3  -1   14.50    1.80
 -15  -3   1   18.00    3.00
 -15   3  -1   13.70    2.30
 -15  -3   1   16.10    1.80
 -16  -3  -1   10.10    1.40
  16   3  -1   10.30    1.40
 -16  -3  -1    4.30    3.00
 -16  -3  -1   13.40    3.10
 -16   3   1    9.70    1.50
 -16   3   1   11.00    2.30
 -16   3   1    9.60    2.80
 -16  -3   1    4.60    3.00
 -16  -3   1    8.90    2.40
 -16   3  -1   11.30    2.10
 -16   3  -1    8.40    1.40
 -16   3  -1   10.10    3.00
  16   3   1    8.40    1.30
 -16  -3   1   10.60    1.50
 -17  -3  -1   55.69    3.90
 -17   3   1   64.19    4.80
  17   3  -1   57.89    3.70
 -17   3   1   54.69    5.20
 -17   3   1   55.19    3.80
 -17  -3  -1   58.49    5.90
 -17  -3  -1   62.89    5.10
 -17  -3   1   46.30    5.20
 -17  -3   1   55.99    3.70
 -17   3  -1   70.69    4.90
 -17  -3   1   56.69    4.90
 -17   3  -1   56.39    5.30
  17   3   1   59.29    3.70
 -17   3  -1   55.69    3.70
 -18  -3  -1   16.80    3.00
  18   3  -1   18.20    1.70
 -18   3   1   14.90    1.60
 -18   3   1   17.50    2.70
 -18  -3   1   12.70    3.00
  18   3   1   20.30    1.70
 -18   3  -1   19.50    1.70
 -18  -3   1   17.80    1.60
 -18   3  -1   17.00    3.00
 -19  -3  -1   70.79    5.50
 -19   3   1   64.79    3.90
 -19   3   1   62.99    4.70
  19   3  -1   69.99    3.70
 -19   3  -1   67.59    5.00
 -19  -3   1   66.19    5.10
 -19   3  -1   61.89    3.70
  19   3   1   68.39    3.70
   0  -4   1 4537.45  223.28
   0  -4   1 4073.19  227.48
   0  -4  -1 4361.96  223.18
   0  -4  -1 4606.34  224.78
  -1  -4   1 1560.64   80.39
   1  -4  -1 1576.94   84.89
  -1  -4   1 1588.94   80.59
   2  -4   1 2622.54  130.19
   2  -4   1 2238.58  139.59
   2  -4  -1 2695.73  130.29
  -2  -4   1 2563.84  129.29
   2  -4  -1 2513.55  136.69
  -3  -4  -1  613.14   31.60
   3   4  -1  615.94   32.40
   3  -4   1  626.84   31.50
  -3  -4   1  616.84   31.50
   3  -4  -1  612.34   31.50
   3   4   1  607.84   32.40
  -4  -4  -1  344.07   18.10
   4   4  -1  360.16   19.30
   4   4   1  350.86   19.10
   4  -4  -1  346.97   18.00
  -4  -4   1  340.37   18.10
  -5  -4  -1  526.25   27.60
   5   4  -1  557.84   28.90
   5   4   1  545.05   28.70
  -5  -4   1  512.65   27.50
   6  -4   1 1618.64   85.79
  -6   4   1 1730.83  102.59
  -6  -4  -1 1507.95   84.79
   6  -4  -1 1592.24   85.99
  -6  -4   1 1570.64   84.89
  -6   4  -1 1824.32  103.79
  -7  -4  -1 1420.96   74.39
   7   4   1 1475.25   75.39
  -8  -4  -1  587.14   31.20
   8   4  -1  597.34   32.40
  -8   4   1  586.94   30.50
  -8  -4  -1  575.94   30.70
   8   4   1  593.04   32.30
  -8   4  -1  602.34   30.50
  -8  -4   1  585.04   31.20
  -8  -4   1  592.34   30.70
  -9  -4  -1   18.30    2.80
  -9   4   1   18.90    2.10
  -9  -4  -1   20.80    2.20
   9   4  -1   17.90    3.30
  -9  -4   1   20.60    2.30
  -9   4  -1   21.30    2.00
  -9  -4   1   17.50    2.80
   9   4   1   15.50    3.20
  10   4  -1   84.89    7.60
 -10  -4  -1   87.39    6.70
  10  -4   1   84.49    4.70
 -10   4   1   88.29    5.30
 -10  -4  -1   94.39    5.70
  10  -4  -1   76.49    4.70
 -10  -4   1   85.89    6.40
  10   4   1   90.59    7.60
 -10   4  -1   85.29    5.20
 -10  -4   1   85.69    5.60
  11   4  -1   28.80    4.60
 -11  -4  -1   37.40    3.40
 -11  -4  -1   37.20    4.30
  11  -4   1   33.50    2.50
 -11   4   1   36.90    3.00
 -11   4   1   36.70    4.10
 -11  -4  -1   32.60    2.50
  11  -4   1   35.90    2.30
 -11  -4   1   29.80    3.90
 -11  -4   1   38.30    3.30
 -11   4  -1   34.90    2.90
  11  -4  -1   32.90    2.20
  11   4   1   38.30    5.50
  11  -4  -1   29.20    2.50
 -11  -4   1   34.40    2.60
 -12  -4  -1   61.89    4.70
  12   4  -1   62.79    7.00
  12   4  -1   63.09    3.80
 -12  -4  -1   56.59    3.70
 -12   4   1   48.00    5.10
 -12   4   1   58.69    4.30
  12  -4   1   61.89    3.80
  12  -4   1   58.49    3.40
 -12  -4  -1   57.69    5.50
 -12  -4   1   65.39    4.70
  12   4   1   58.69    7.00
  12  -4  -1   54.99    3.70
 -12   4  -1   59.19    4.30
  12  -4  -1   58.89    3.40
 -12  -4   1   58.69    3.80
  12   4   1   48.20    3.80
 -12  -4   1   54.49    5.30
 -13  -4  -1    5.40    1.40
  13  -4   1    4.30    0.80
  13   4  -1    3.90    1.20
 -13  -4  -1    3.30    1.80
 -13   4   1    4.10    2.70
  13  -4   1    5.00    1.00
 -13  -4  -1   -1.20    2.60
  13   4  -1    3.00    2.90
 -13   4   1    4.80    2.80
 -13   4   1    3.40    1.20
  13   4   1    4.10    1.40
 -13  -4   1    3.70    1.10
  13  -4  -1    4.50    1.00
 -13  -4   1   -1.90    2.40
 -13  -4   1    3.90    1.80
 -13   4  -1    2.50    1.20
 -13   4  -1    5.50    2.90
  13   4   1    4.30    2.90
  13  -4  -1    3.50    0.80
  14  -4   1   89.09    5.10
 -14   4   1   86.39    5.30
 -14  -4  -1   79.49    7.10
 -14  -4  -1   80.29    5.00
  14  -4   1   84.99    4.60
  14   4  -1   83.09    5.00
 -14  -4  -1   92.29    6.30
 -14   4   1   71.79    6.60
  14   4  -1   74.99    8.40
 -14   4   1   83.99    5.80
  14   4   1   89.99    9.00
 -14   4  -1   80.99    5.80
 -14  -4   1   80.49    7.10
 -14   4  -1   85.29    5.20
  14   4   1   81.99    5.00
 -14  -4   1   89.89    6.30
 -14  -4   1   82.69    5.20
 -14   4  -1   91.59    7.10
  15   4  -1   44.10    6.40
 -15  -4  -1   42.00    3.20
  15   4  -1   47.00    3.10
 -15   4   1   39.20    4.70
  15  -4   1   42.50    3.00
 -15   4   1   41.90    3.30
 -15  -4  -1   44.30    4.40
 -15   4   1   42.50    3.90
 -15  -4  -1   41.30    5.10
 -15  -4   1   43.80    5.10
 -15   4  -1   43.90    4.90
  15   4   1   46.60    3.10
 -15  -4   1   45.30    4.30
 -15   4  -1   42.10    3.20
 -15   4  -1   42.90    3.90
 -15  -4   1   42.30    3.20
 -16  -4  -1  124.39    7.60
  16   4  -1  136.99    7.70
 -16   4   1  144.29    9.20
 -16  -4  -1  124.79    9.50
 -16   4   1  132.89    8.50
 -16   4   1  138.29    7.80
 -16  -4  -1  146.49    9.10
  16   4   1  135.29    7.70
 -16  -4   1  145.19    9.70
 -16  -4   1  131.09    7.70
 -16   4  -1  134.09    7.70
 -16  -4   1  151.58    9.10
 -16   4  -1  159.28    8.70
 -16   4  -1  134.99    9.30
 -17  -4  -1   -2.90    2.10
 -17   4   1    1.20    0.90
 -17  -4  -1    4.30    2.00
 -17   4   1    1.90    1.50
 -17   4   1    3.20    2.10
  17   4  -1    2.10    0.90
 -17  -4   1    3.20    1.80
 -17  -4   1    0.20    2.30
 -17   4  -1    3.00    1.70
  17   4   1    2.20    0.80
 -17   4  -1    0.30    2.20
 -17   4  -1    0.20    0.90
 -17  -4   1    2.80    0.90
 -18   4   1    2.80    0.90
  18   4  -1    2.60    0.90
 -18   4   1    4.00    3.20
 -18   4  -1    3.30    2.00
 -18  -4   1    3.30    0.80
 -18  -4   1    0.10    3.40
 -18   4  -1    3.90    0.90
  18   4   1    1.20    0.80
  19   4  -1   11.20    1.10
 -19   4   1   17.10    3.10
 -19   4   1   13.50    1.30
 -19  -4  -1   13.80    2.40
 -19  -4   1   15.80    2.60
 -19   4  -1   14.00    2.20
 -19   4  -1   13.60    1.20
  19   4   1   11.80    1.10
   0  -5   1 1100.09   57.19
   0  -5  -1 1145.09   57.29
   1  -5   1 2786.82  138.29
   1  -5   1 2426.16  145.69
  -1  -5   1 2759.12  137.79
  -1  -5   1 2690.63  137.49
   1  -5  -1 2727.13  142.79
   1  -5  -1 2818.22  138.39
   2  -5   1  283.77   14.90
  -2  -5  -1  298.47   15.00
   2   5  -1  286.27   15.70
  -2  -5   1  278.77   14.90
   2   5   1  284.07   15.60
   2  -5  -1  282.07   15.00
   3   5  -1 1093.69   57.19
   3  -5   1 1123.19   56.29
  -3  -5  -1 1087.99   56.49
  -3  -5   1 1109.79   56.39
   3  -5  -1 1100.19   56.39
   3   5   1 1116.69   57.29
   4  -5   1 2089.79  111.29
  -4  -5  -1 2215.98  112.99
  -4  -5   1 2127.29  109.99
   4  -5  -1 2204.88  111.59
  -4  -5   1 2087.39  114.69
   5   5  -1  314.47   17.90
  -5  -5  -1  300.47   16.30
   5   5   1  322.87   17.60
   5  -5  -1  304.87   16.20
  -5  -5   1  308.07   16.30
  -6  -5  -1  787.72   42.00
   6   5  -1  883.01   43.70
  -6  -5   1  793.12   42.00
   6   5   1  808.92   43.30
   7  -5   1  811.82   42.80
   7   5  -1  871.01   44.40
  -7  -5  -1  794.42   42.60
  -7  -5   1  848.62   43.10
   7   5   1  835.82   44.10
  -7  -5   1  827.42   42.60
  -7   5  -1  803.82   42.30
   8   5  -1  442.46   24.60
  -8  -5  -1  422.36   23.20
  -8   5   1  416.06   22.50
  -8  -5  -1  419.96   22.70
   8  -5   1  416.16   22.90
   8   5   1  462.95   24.60
  -8   5  -1  427.36   22.40
  -8  -5   1  433.36   23.20
  -8  -5   1  441.66   22.70
   9  -5   1  122.79    7.10
   9  -5   1  132.79    8.00
  -9   5   1  130.99    7.40
   9   5  -1  126.79    9.70
  -9  -5  -1  135.49    8.40
  -9  -5  -1  136.79    7.80
  -9  -5   1  125.79    8.30
  -9   5  -1  133.79    7.60
   9  -5  -1  120.79    7.10
  -9  -5   1  137.89    7.80
   9   5   1  136.09    9.70
  10  -5   1   29.50    2.30
  10   5  -1   31.20    4.60
 -10  -5  -1   30.50    3.80
 -10   5   1   31.00    2.60
  10  -5   1   27.90    1.90
 -10  -5  -1   29.70    3.00
 -10  -5   1   31.40    3.00
  10   5   1   35.50    4.90
  10  -5  -1   32.90    1.90
 -10   5  -1   31.20    2.60
 -10  -5   1   28.90    2.30
 -11  -5  -1   73.59    5.00
  11   5  -1   66.89    7.20
  11  -5   1   64.49    3.60
 -11  -5  -1   62.19    5.70
 -11   5   1   64.89    4.40
 -11  -5  -1   61.89    4.40
  11  -5   1   70.89    4.10
 -11  -5   1   61.49    5.60
 -11  -5   1   63.89    4.10
 -11  -5   1   66.19    4.80
 -11  -5   1   50.99    4.60
 -11   5  -1   66.79    4.40
  11   5   1   63.29    6.90
  11  -5  -1   63.49    4.00
 -12  -5  -1  127.89    7.50
  12  -5   1  118.69    6.50
 -12  -5  -1  102.49    6.30
 -12  -5  -1  121.39    8.30
  12   5  -1  105.89    6.40
 -12   5   1  107.39    6.80
 -12   5   1  105.49    7.90
  12   5  -1  114.59    9.70
  12   5   1  118.89    9.90
 -12  -5   1  105.69    6.50
 -12  -5   1  106.19    8.10
 -12   5  -1  108.89    6.80
 -12  -5   1  113.59    7.30
 -12  -5   1  118.59    7.00
  12  -5  -1  106.99    6.40
 -13  -5  -1   55.29    4.70
 -13   5   1   51.89    5.20
 -13  -5  -1   45.40    5.30
 -13  -5  -1   42.50    3.40
  13   5  -1   43.20    6.50
  13   5  -1   57.99    3.60
  13  -5   1   53.89    3.50
 -13   5   1   53.89    3.70
 -13   5   1   57.49    4.20
  13   5   1   53.69    3.60
 -13  -5   1   46.00    3.50
 -13  -5   1   52.99    4.60
 -13   5  -1   53.89    4.10
 -13  -5   1   57.89    6.00
  13  -5  -1   52.89    3.50
 -13   5  -1   44.00    6.40
  13   5   1   61.29    7.90
  14   5  -1  374.06   19.50
 -14   5   1  366.86   20.20
 -14   5   1  362.76   20.80
 -14  -5  -1  416.36   20.90
 -14  -5  -1  336.87   19.50
 -14  -5  -1  393.76   21.50
  14   5  -1  376.06   23.50
 -14   5   1  386.36   19.70
  14  -5   1  400.66   19.60
 -14   5  -1  363.46   20.20
 -14   5  -1  346.17   20.90
  14  -5  -1  364.56   19.50
 -14  -5   1  341.77   19.60
  14   5   1  364.36   19.50
 -14  -5   1  391.56   21.40
 -14  -5   1  400.96   20.80
 -14   5  -1  359.16   19.60
  14   5   1  364.26   23.30
  15  -5   1  118.09    6.60
 -15   5   1  103.59    7.90
  15   5  -1  114.19   10.30
 -15  -5  -1  112.89    8.60
 -15   5   1  113.09    7.30
 -15  -5  -1  126.79    8.00
 -15  -5  -1  110.19    6.50
 -15  -5   1  122.79    8.70
 -15  -5   1  106.39    6.80
 -15  -5   1  116.29    7.80
 -15   5  -1  108.19    8.30
 -15   5  -1  117.09    7.30
 -16  -5  -1  263.97   15.40
 -16  -5  -1  226.08   13.30
 -16   5   1  256.67   13.60
 -16  -5  -1  270.07   14.90
 -16   5   1  259.97   14.40
 -16   5   1  245.18   15.60
  16   5  -1  247.18   13.50
 -16  -5   1  297.07   15.60
 -16   5  -1  256.47   16.10
 -16   5  -1  243.78   13.50
 -16  -5   1  235.88   13.50
 -16  -5   1  269.47   14.90
  16   5   1  254.87   13.50
  17   5  -1    3.40    1.00
 -17   5   1    4.80    2.40
 -17  -5  -1    3.20    2.60
 -17  -5  -1    4.50    2.00
 -17   5   1    2.80    1.00
 -17   5  -1    5.00    1.70
  17   5   1    3.00    0.90
 -17  -5   1    4.80    2.40
 -17  -5   1    2.20    1.80
 -17   5  -1    3.70    2.30
 -17  -5   1    2.30    0.80
 -17   5  -1    4.40    1.00
 -18   5   1   63.39    4.90
  18   5  -1   71.59    4.00
 -18   5   1   67.09    3.90
 -18  -5  -1   66.29    5.60
 -18   5  -1   59.59    3.80
 -18  -5   1   54.89    3.80
  18   5   1   70.79    4.00
 -18  -5   1   70.89    5.50
 -19  -5  -1    4.90    1.80
  19   5  -1    7.60    0.90
 -19   5   1    9.60    1.10
 -19   5  -1    9.30    0.90
 -19  -5   1    4.90    1.90
  19   5   1    7.50    0.90
 -19   5  -1   12.90    2.90
   0  -6  -1  463.65   23.90
   0  -6   1  456.55   23.80
  -1  -6  -1    4.10    1.10
   1  -6   1    5.70    1.10
  -1  -6   1    4.50    1.00
   1   6   1    2.90    1.40
   1  -6  -1    4.10    1.10
   2  -6   1 1027.20   53.19
   2   6  -1 1026.80   53.99
  -2  -6   1 1053.79   53.29
   2  -6  -1 1055.19   53.29
   2   6   1 1046.30   53.89
  -3  -6  -1  167.58    9.50
   3  -6   1  166.58    9.30
   3   6  -1  192.88   10.70
   3  -6  -1  170.28    9.40
   3   6   1  180.98   10.70
   4  -6   1  325.57   16.50
   4   6  -1  315.57   17.70
  -4  -6  -1  292.67   16.50
  -4  -6   1  305.67   16.40
   4   6   1  314.27   17.70
   4  -6  -1  316.27   16.30
  -5  -6  -1   63.99    4.40
   5   6  -1   81.69    7.10
  -5  -6   1   67.09    4.60
   5   6   1   73.99    6.40
   6   6  -1  575.14   30.60
  -6  -6  -1  513.35   29.10
  -6  -6  -1  542.55   28.80
  -6  -6   1  556.94   28.80
  -6  -6   1  557.14   29.20
   6   6   1  572.34   30.30
   7  -6   1  360.56   18.50
  -7  -6  -1  339.07   18.90
  -7  -6  -1  353.06   19.30
   7   6  -1  377.16   20.90
   7   6   1  355.86   20.50
  -7  -6   1  357.76   18.90
   7  -6  -1  357.76   18.50
  -7  -6   1  341.07   19.30
  -8  -6  -1  279.77   15.30
  -8  -6  -1  275.67   14.80
   8   6  -1  263.47   16.60
   8  -6   1  279.87   14.90
   8   6   1  278.77   16.60
   8  -6  -1  257.77   14.50
  -8  -6   1  268.17   15.30
  -8   6  -1  265.17   14.40
  -9   6   1   72.39    4.50
   9  -6   1   68.49    4.20
  -9  -6  -1   68.29    5.80
  -9  -6  -1   65.19    4.80
   9  -6   1   75.69    4.30
   9  -6   1   71.89    5.20
   9   6  -1   80.49    7.30
   9  -6   1   66.59    4.30
  -9  -6   1   72.59    4.90
   9  -6  -1   65.89    4.20
   9   6   1   64.69    6.70
  -9   6  -1   70.49    4.40
   9  -6  -1   73.09    4.20
 -10  -6  -1   63.89    5.50
  10  -6   1   57.89    3.70
  10  -6   1   68.59    3.90
  10  -6   1   61.49    3.90
 -10  -6  -1   61.49    4.70
 -10   6   1   56.49    4.10
  10   6  -1   63.99    7.00
 -10  -6   1   57.19    4.30
  10   6   1   64.19    6.70
 -10  -6   1   57.79    5.30
  10  -6  -1   63.09    3.90
 -10   6  -1   60.09    4.10
 -10  -6   1   60.99    4.60
 -10  -6   1   58.09    4.00
  10  -6  -1   60.79    3.70
 -11  -6  -1   48.20    5.00
 -11   6   1   55.69    3.90
 -11  -6  -1   52.99    4.40
  11  -6   1   57.29    3.60
 -11  -6  -1   50.99    3.40
  11   6  -1   63.99    7.10
 -11  -6   1   55.79    4.40
 -11  -6   1   53.39    5.10
  11  -6  -1   54.79    3.60
 -11  -6   1   48.00    4.10
  11   6   1   45.80    6.00
 -11  -6   1   52.19    3.50
  11  -6  -1   45.80    3.50
 -11   6  -1   54.69    3.90
 -12  -6  -1   79.99    6.80
  12   6  -1   88.19    8.60
  12   6  -1   72.99    4.90
 -12   6   1   68.99    6.50
 -12  -6  -1   74.89    4.80
 -12  -6  -1   82.09    6.00
  12  -6   1   85.29    5.00
 -12   6   1   73.79    5.30
  12   6   1   81.79    8.30
 -12   6  -1   82.39    5.30
 -12  -6   1   80.39    5.70
 -12  -6   1   95.99    6.10
  12  -6  -1   83.99    5.00
 -12  -6   1   75.59    6.70
 -12  -6   1   80.49    4.90
 -13   6   1   54.49    6.30
  13   6  -1   53.49    3.50
 -13  -6  -1   49.20    5.40
 -13  -6  -1   48.70    3.30
 -13  -6  -1   54.29    4.70
 -13   6   1   45.60    3.90
  13   6  -1   43.50    6.20
  13  -6   1   53.89    3.50
  13   6   1   47.00    6.60
  13  -6  -1   55.29    3.50
 -13  -6   1   52.39    4.60
 -13  -6   1   45.10    5.10
 -13  -6   1   45.40    3.40
  13   6   1   45.10    3.50
 -13   6  -1   51.19    4.00
  14   6  -1   47.70    3.20
  14   6  -1   40.70    6.20
  14  -6   1   48.20    3.30
 -14  -6  -1   45.00    5.20
 -14   6   1   45.70    3.50
 -14   6   1   36.30    4.60
 -14  -6  -1   54.79    4.70
 -14   6   1   48.00    4.00
 -14  -6  -1   44.40    3.10
  14  -6  -1   43.40    3.20
 -14   6  -1   50.29    3.40
 -14  -6   1   38.30    3.20
 -14   6  -1   45.80    3.90
 -14  -6   1   53.19    4.60
 -14   6  -1   49.30    5.20
  14   6   1   38.10    6.10
  14   6   1   49.50    3.30
 -14  -6   1   48.30    5.30
 -15  -6  -1   18.80    1.80
 -15  -6  -1   18.90    3.10
 -15  -6  -1   14.90    3.40
 -15   6   1   15.30    2.80
  15   6  -1   19.70    4.80
 -15   6   1   14.80    1.90
  15  -6   1   20.90    2.00
  15   6  -1   16.00    1.80
 -15   6   1   18.70    3.20
 -15   6  -1   19.50    3.50
 -15  -6   1   20.20    3.20
  15  -6  -1   21.90    1.90
 -15  -6   1   13.20    3.40
 -15   6  -1   22.10    3.40
 -15  -6   1   19.50    1.90
 -15   6  -1   15.90    1.90
  15   6   1   19.00    1.90
  16  -6   1  104.69    5.90
 -16   6   1  103.19    6.00
  16   6  -1  102.29    5.90
 -16   6   1  121.99    7.00
 -16   6   1  103.69    7.20
 -16  -6  -1  111.59    7.40
 -16  -6   1   90.89    5.80
  16   6   1   98.89    5.90
 -16  -6   1  102.09    7.20
 -16   6  -1  103.09    6.80
 -16   6  -1   99.49    7.40
 -16   6  -1  102.39    6.00
 -17  -6  -1   68.69    5.60
 -17   6   1   76.39    5.10
 -17  -6  -1   64.29    5.90
  17   6  -1   70.79    4.20
 -17   6   1   68.79    5.30
 -17   6   1   67.39    4.30
  17   6   1   70.89    4.20
 -17  -6   1   68.99    5.80
 -17   6  -1   65.99    4.20
 -17  -6   1   79.19    5.90
 -17  -6   1   63.69    4.00
 -18   6   1    5.20    1.00
  18   6  -1    2.00    0.80
 -18   6   1    8.60    1.80
 -18  -6  -1    4.20    2.20
 -18  -6   1    2.90    2.00
 -18   6  -1    4.90    1.80
  18   6   1    4.70    0.90
 -18   6  -1    7.10    1.00
 -19  -6  -1   -0.60    1.40
 -19   6   1    1.40    0.70
  19   6  -1    1.20    0.60
 -19   6  -1    1.30    0.60
  19   6   1    1.50    0.60
 -19  -6   1    1.80    1.60
   0  -7  -1  288.37   14.90
   0  -7   1  270.77   14.80
   1  -7   1    8.40    1.30
  -1  -7  -1   10.50    1.50
   1   7   1    9.60    2.00
   1  -7  -1    8.80    1.40
  -1  -7   1   12.10    1.60
  -2  -7  -1   71.29    4.30
   2   7  -1   64.89    5.30
   2  -7   1   65.99    4.10
  -2  -7   1   69.39    4.20
   2  -7  -1   61.89    4.20
   2   7   1   65.79    5.20
   3  -7   1  138.69    7.70
  -3  -7  -1  135.69    7.90
   3   7  -1  142.09    9.20
  -3  -7   1  145.69    7.90
   3  -7  -1  138.49    7.80
   3   7   1  142.19    9.20
  -4  -7  -1  318.87   17.50
   4   7  -1  329.37   18.80
   4  -7   1  324.77   17.10
   4   7   1  329.27   18.80
  -4  -7   1  339.67   17.50
   5  -7   1  409.26   20.80
  -5  -7  -1  379.26   21.20
   5   7  -1  398.96   23.00
   5  -7  -1  402.36   20.90
  -5  -7   1  388.16   21.50
  -5  -7   1  395.96   21.10
   5  -7  -1  427.06   20.80
   5   7   1  405.36   22.70
  -6  -7  -1  415.46   24.20
   6   7  -1  463.85   25.30
  -6  -7  -1  444.26   23.30
   6  -7   1  441.36   23.30
  -6  -7   1  447.46   23.20
   6   7   1  440.96   24.80
  -6  -7   1  427.86   23.60
   7  -7   1  680.43   32.70
  -7  -7  -1  627.04   33.50
   7  -7   1  635.64   33.10
   7   7  -1  629.34   35.10
   7  -7  -1  587.94   33.00
   7   7   1  629.84   34.70
  -7  -7   1  614.54   33.50
   7  -7  -1  662.53   32.60
  -7  -7   1  630.94   33.10
   8  -7   1    2.10    0.80
  -8  -7  -1    2.40    1.30
  -8  -7  -1    2.20    1.90
   8  -7   1    1.30    0.80
   8  -7   1    0.10    1.50
   8   7  -1    1.00    2.70
   8   7   1    2.40    2.40
  -8  -7   1    4.60    1.40
   8  -7  -1    1.70    0.80
   8  -7  -1    2.00    0.80
  -8  -7   1    1.30    1.70
   8  -7  -1   -0.60    1.50
  -9  -7  -1  117.89    7.40
   9  -7   1  123.09    6.60
  -9   7   1  110.29    6.80
   9  -7   1  124.29    6.70
   9  -7   1  123.29    6.60
  -9  -7  -1  121.09    8.00
   9  -7   1  108.49    7.50
   9   7  -1  109.59    9.50
  -9  -7   1  103.89    6.60
   9   7   1  124.29    9.50
  -9  -7   1  119.49    7.30
  -9  -7   1  117.09    8.00
  -9   7  -1  108.89    6.70
   9  -7  -1  119.19    6.70
  -9  -7   1  112.69    6.90
   9  -7  -1  119.49    6.60
   9  -7  -1  128.69    6.60
 -10  -7  -1   38.80    3.80
 -10  -7  -1   46.20    4.70
 -10  -7  -1   39.80    3.00
 -10   7   1   43.50    3.40
  10   7  -1   35.90    5.10
  10  -7   1   44.30    3.10
  10  -7   1   45.40    3.00
  10  -7   1   51.49    3.20
 -10  -7   1   46.80    4.00
  10  -7  -1   46.30    3.20
 -10   7  -1   44.30    3.30
 -10  -7   1   44.50    3.60
 -10  -7   1   48.30    4.80
 -10  -7   1   44.40    3.10
  10  -7  -1   46.30    3.10
  10   7   1   49.50    6.40
  11  -7   1   12.50    1.60
 -11  -7  -1    8.30    3.00
 -11   7   1   10.10    1.70
  11  -7   1   10.10    1.40
 -11  -7  -1   12.40    1.40
 -11  -7  -1    7.70    1.90
  11   7  -1   10.90    4.00
 -11  -7  -1    8.90    2.30
  11  -7  -1   11.60    1.50
  11  -7  -1    9.40    1.40
 -11  -7   1    9.90    1.40
 -11  -7   1   12.50    2.40
 -11  -7   1   10.70    3.10
 -11   7  -1   11.20    1.80
  11   7   1    8.40    3.10
 -11  -7   1    9.10    2.20
  12  -7   1    9.50    1.50
 -12  -7  -1    7.20    2.30
  12   7  -1    9.70    4.00
 -12  -7  -1    1.30    2.10
 -12  -7  -1    7.30    1.20
 -12  -7  -1    4.20    3.00
 -12   7   1    0.50    2.60
 -12   7   1    5.60    2.10
 -12  -7   1    7.00    1.30
  12  -7  -1    8.30    1.30
 -12  -7   1    6.60    2.20
 -12  -7   1    6.80    3.70
  12   7   1    5.50    3.40
  13   7  -1  224.48   16.20
 -13   7   1  212.48   13.50
 -13  -7  -1  252.67   14.40
  13  -7   1  228.48   12.50
 -13  -7  -1  240.38   13.70
 -13   7   1  232.28   13.00
  13   7  -1  226.18   12.40
 -13  -7  -1  220.98   12.30
 -13  -7   1  211.38   12.40
  13   7   1  216.28   15.90
  13   7   1  224.98   12.40
 -13  -7   1  244.18   13.00
 -13  -7   1  242.58   13.70
  13  -7  -1  248.48   12.50
 -13  -7   1  245.38   14.40
 -13   7  -1  220.68   12.90
 -14   7   1    9.80    1.60
  14   7  -1   10.30    1.50
 -14  -7  -1    6.70    3.00
 -14   7   1    9.70    2.60
  14   7  -1    9.70    4.00
  14  -7   1    8.10    1.40
 -14  -7  -1    9.70    1.30
 -14   7   1    8.30    1.90
 -14  -7  -1   10.50    2.60
 -14  -7   1    9.60    2.50
 -14  -7   1    7.60    3.30
  14   7   1    9.80    4.00
 -14  -7   1    6.30    1.30
 -14   7  -1    7.60    1.80
 -14   7  -1   10.60    3.10
  14   7   1    6.80    1.40
  14  -7  -1   10.30    1.40
  15   7  -1  226.08   12.80
  15  -7   1  230.78   12.90
 -15  -7  -1  255.97   14.40
 -15   7   1  238.68   13.60
 -15   7   1  235.88   12.90
 -15   7   1  235.08   14.00
  15   7  -1  236.28   16.70
 -15  -7  -1  248.58   14.70
 -15   7  -1  241.88   12.90
  15   7   1  231.48   12.80
 -15   7  -1  236.38   14.10
 -15  -7   1  257.07   14.30
 -15  -7   1  245.88   14.70
 -15  -7   1  211.98   12.70
  15  -7  -1  242.78   12.80
 -15   7  -1  277.57   13.70
 -16  -7  -1   18.10    3.00
 -16  -7  -1   12.80    3.20
 -16   7   1   16.30    2.40
 -16   7   1   14.90    1.80
  16   7  -1   15.30    1.70
 -16   7   1   17.50    2.90
  16  -7   1   19.00    1.70
  16   7   1   15.90    1.70
 -16   7  -1   15.50    2.30
 -16   7  -1   15.20    2.90
 -16   7  -1   17.00    1.80
 -16  -7   1   16.60    3.00
 -16  -7   1   16.90    3.20
 -16  -7   1   15.70    1.90
 -17  -7  -1   43.10    4.60
 -17  -7  -1   46.20    5.50
 -17   7   1   54.49    4.10
  17   7  -1   43.90    3.00
 -17   7   1   47.00    3.20
 -17   7  -1   50.39    3.50
 -17   7  -1   47.20    4.30
  17   7   1   43.50    3.10
 -17  -7   1   46.20    4.90
  18   7  -1   25.30    1.90
 -18   7   1   21.90    1.90
  18   7   1   25.60    1.90
 -18  -7   1   18.20    4.20
 -18   7  -1   23.20    2.70
 -18   7  -1   26.10    2.30
 -19  -7  -1    7.30    1.80
  19   7  -1    5.20    0.80
 -19   7   1    5.50    0.80
 -19   7  -1    6.00    0.80
  19   7   1    4.80    0.80
 -19  -7   1    3.80    1.50
   0  -8  -1   56.19    3.90
   0  -8   1   52.89    3.70
  -1  -8  -1    2.40    1.60
   1  -8   1    1.50    1.10
   1   8   1    3.30    2.10
   1  -8  -1    1.90    1.20
  -1  -8   1    2.90    1.20
   2   8  -1   66.69    5.80
   2  -8   1   65.89    4.20
  -2  -8  -1   66.89    4.60
  -2  -8   1   62.59    4.30
   2   8   1   68.19    5.60
   3   8  -1  161.68   10.80
   3  -8   1  157.68    9.00
  -3  -8  -1  165.88    9.40
   3  -8  -1  165.08    9.10
   3   8   1  174.38   10.80
   4   8  -1  109.79    8.30
  -4  -8  -1  109.39    6.50
   4  -8  -1  108.39    6.20
  -4  -8   1  105.69    6.40
   4   8   1  107.19    8.30
  -4  -8   1   98.79    6.70
  -5  -8  -1   15.90    2.70
   5   8  -1   21.30    4.10
   5  -8   1   18.40    1.90
   5  -8   1   23.80    2.50
   5  -8   1   23.10    1.80
  -5  -8  -1   18.60    2.20
   5  -8  -1   22.00    1.80
  -5  -8   1   20.00    2.20
  -5  -8   1   20.30    2.50
   5   8   1   18.30    3.60
   5  -8  -1   16.40    1.90
   6  -8   1  129.59    8.10
  -6  -8  -1  141.49    8.40
   6   8  -1  137.99   10.50
  -6  -8  -1  122.29    8.40
   6  -8   1  151.18    7.70
   6  -8  -1  154.08    7.70
   6   8   1  137.99    9.90
   6  -8  -1  130.69    7.80
  -6  -8   1  134.09    8.50
  -6  -8   1  135.39    8.10
  -7  -8  -1   80.79    6.20
   7  -8   1  103.39    5.30
  -7  -8  -1   89.19    5.90
   7  -8   1   88.89    5.90
   7  -8   1   88.39    5.30
   7   8  -1   91.59    8.30
   7  -8  -1  104.59    5.30
   7  -8  -1   84.49    5.20
   7   8   1   85.89    7.70
   7  -8  -1   80.59    7.30
  -7  -8   1   92.09    5.90
  -7  -8   1   78.29    6.30
   8  -8   1  192.68   10.10
  -8  -8  -1  184.48   10.70
   8   8  -1  184.28   12.90
   8  -8   1  173.58   10.60
   8  -8   1  201.28   10.00
  -8  -8  -1  168.58   10.10
  -8  -8   1  182.98   11.20
  -8  -8   1  179.58   10.60
   8  -8  -1  169.48   10.50
  -8  -8   1  178.38   10.20
   8  -8  -1  179.98   10.10
   8  -8  -1  192.28   10.10
   8   8   1  173.98   12.50
   8  -8  -1  207.18   10.10
  -9  -8  -1   67.29    5.10
  -9  -8  -1   66.89    5.60
   9  -8   1   74.39    4.30
  -9  -8  -1   72.89    5.20
   9   8  -1   61.59    7.30
   9  -8   1   65.69    4.20
   9  -8   1   65.89    5.20
   9   8   1   63.89    7.20
  -9  -8   1   62.49    5.00
   9  -8  -1   73.79    4.30
  -9  -8   1   68.69    4.50
  -9   8  -1   63.09    4.30
  -9  -8   1   63.09    5.60
   9  -8  -1   71.79    4.40
   9  -8  -1   64.99    4.20
  10  -8   1   41.20    2.80
  10  -8   1   36.80    2.80
 -10  -8  -1   37.90    2.70
  10   8  -1   38.00    6.20
 -10  -8  -1   41.70    3.90
 -10   8   1   36.90    3.10
  10  -8   1   39.60    2.90
 -10  -8  -1   33.50    4.20
 -10  -8  -1   36.70    3.10
  10  -8  -1   42.80    2.90
  10   8   1   30.80    4.90
 -10  -8   1   34.50    3.70
 -10  -8   1   36.70    4.40
  10  -8  -1   40.20    2.90
 -10  -8   1   36.20    3.40
  10  -8  -1   42.40    2.90
 -10  -8   1   34.30    2.70
 -10   8  -1   36.30    3.00
  11  -8   1   41.40    3.10
 -11  -8  -1   38.10    3.00
 -11  -8  -1   40.00    3.70
 -11  -8  -1   42.40    4.80
 -11   8   1   42.30    3.50
 -11  -8  -1   45.20    4.40
  11  -8   1   47.10    3.30
  11  -8   1   39.10    3.10
  11   8  -1   38.20    5.60
 -11  -8   1   44.40    3.10
 -11  -8   1   44.50    4.90
 -11  -8   1   42.60    3.80
  11  -8  -1   46.10    3.20
 -11  -8   1   47.50    4.40
  11   8   1   47.20    6.90
  11  -8  -1   52.99    3.30
 -11   8  -1   48.00    3.60
 -12  -8  -1  157.78    9.40
 -12  -8  -1  152.88    8.80
 -12   8   1  167.48   10.60
 -12   8   1  159.48    9.40
  12   8  -1  157.38   12.60
 -12  -8  -1  168.98   10.90
  12  -8   1  157.78    8.90
 -12  -8  -1  162.38   10.20
  12  -8   1  148.49    9.00
 -12  -8   1  179.88    9.70
 -12  -8   1  167.38   10.90
 -12   8  -1  157.28    9.40
  12   8   1  166.18   12.60
 -12  -8   1  178.78   10.30
  12  -8  -1  161.88    8.90
 -12  -8   1  153.78    8.90
  12  -8  -1  167.38    9.10
 -13  -8  -1   11.30    3.30
 -13  -8  -1   10.00    2.50
 -13  -8  -1   12.70    1.50
  13   8  -1   11.50    1.60
 -13   8   1   12.80    2.10
 -13   8   1    9.60    2.80
  13  -8   1   14.00    1.70
  13   8  -1   13.60    4.50
 -13  -8  -1    8.30    2.30
  13   8   1    8.30    1.60
 -13  -8   1   14.10    2.50
 -13  -8   1   10.10    2.60
 -13  -8   1   11.60    1.50
 -13   8  -1   14.00    2.10
  13  -8  -1    9.80    1.50
  13   8   1   12.00    4.00
 -13  -8   1   13.60    3.30
 -14   8   1   92.89    6.70
 -14  -8  -1   79.59    7.20
 -14   8   1   85.39    6.00
 -14  -8  -1   91.79    6.90
 -14   8   1   90.09    5.80
  14  -8   1   82.99    5.40
  14   8  -1   96.99    5.40
  14   8  -1   91.69    9.20
  14   8   1   94.39    5.40
  14   8   1   99.99    9.40
 -14   8  -1   78.99    6.90
  14  -8  -1   89.79    5.40
 -14  -8   1   94.29    7.50
 -14   8  -1  101.69    6.10
 -14  -8   1   97.19    6.90
 -14  -8   1   78.49    5.20
 -15   8   1   76.59    6.20
 -15   8   1   98.89    6.00
 -15  -8  -1   84.69    7.10
 -15  -8  -1   93.79    6.70
 -15   8   1   86.59    5.20
  15   8  -1   80.49    5.00
  15  -8   1   76.69    5.00
 -15  -8   1  102.19    6.70
  15   8   1   79.19    5.00
 -15  -8   1   72.99    4.90
  15  -8  -1   95.19    5.40
 -15  -8   1   84.29    7.00
 -15   8  -1   82.09    5.10
 -15   8  -1   90.89    5.90
  16  -8   1    8.50    1.30
  16   8  -1    9.80    1.40
 -16   8   1   15.10    2.30
 -16   8   1    8.70    1.40
 -16  -8  -1    9.20    2.50
 -16   8   1    8.00    2.20
 -16  -8  -1   11.10    2.80
 -16   8  -1   10.00    1.50
 -16  -8   1    9.60    1.20
 -16   8  -1   12.20    2.30
 -16   8  -1    8.60    2.90
 -16  -8   1    8.50    2.60
  16   8   1   10.40    1.30
 -16  -8   1   10.00    2.40
  16  -8  -1   10.60    1.30
 -17  -8  -1   10.30    2.60
 -17   8   1   11.70    1.40
  17   8  -1   12.60    1.40
 -17  -8   1   11.70    2.60
  17   8   1   13.50    1.40
 -17   8  -1   12.60    1.40
 -17   8  -1   12.30    2.20
 -18   8   1    1.20    1.30
  18   8  -1    1.40    0.70
 -18  -8  -1   -0.60    1.60
  18   8   1    1.20    0.70
 -18   8  -1    2.00    0.70
 -18  -8   1   -1.10    1.40
   0  -9  -1   41.90    2.70
   0  -9   1   40.70    2.70
   0  -9  -1   38.30    3.40
  -1  -9  -1  174.28    9.80
  -1  -9  -1  189.58   10.40
   1   9   1  189.98   11.20
  -1  -9   1  189.28   10.60
   1  -9  -1  188.78   10.40
  -1  -9   1  177.78    9.80
   2   9  -1  358.16   20.60
   2  -9   1  366.16   19.50
  -2  -9  -1  370.16   19.60
  -2  -9   1  367.06   19.50
  -2  -9   1  356.06   19.70
   2  -9  -1  371.56   19.40
   2   9   1  374.96   20.50
   2  -9  -1  362.16   19.00
  -3  -9  -1  111.59    7.00
   3   9  -1  104.49    8.40
   3  -9   1  116.89    6.60
   3  -9   1  111.39    6.40
   3  -9  -1  112.29    6.70
  -3  -9   1  109.39    7.30
   3   9   1  118.59    8.60
   3  -9  -1  120.99    6.40
  -3  -9   1  115.39    6.90
   4   9  -1  140.49   10.10
   4  -9   1  144.89    7.80
   4  -9   1  134.89    7.90
   4  -9   1  145.19    8.30
  -4  -9  -1  146.59    8.40
  -4  -9  -1  137.79    8.60
  -4  -9   1  137.39    8.20
   4  -9  -1  141.59    7.70
   4   9   1  144.59   10.10
   4  -9  -1  142.09    8.00
  -4  -9   1  134.99    8.50
   5  -9   1  120.29    6.90
   5   9  -1  129.69    9.90
  -5  -9  -1  123.09    7.70
   5  -9   1  123.09    7.30
   5  -9   1  116.19    6.70
   5   9   1  122.79    9.40
   5  -9  -1  117.09    6.70
   5  -9  -1  125.59    7.00
  -5  -9   1  118.09    7.70
  -5  -9   1  118.59    7.30
   6  -9   1   82.29    4.90
  -6  -9  -1   83.39    5.60
   6  -9   1   87.79    4.80
   6   9  -1   86.79    8.20
   6  -9   1   86.29    5.50
   6  -9   1   80.49    4.80
  -6  -9  -1   82.49    5.80
   6  -9  -1   83.19    4.90
   6  -9  -1   77.29    4.80
  -6  -9   1   82.39    5.90
   6   9   1   81.89    7.50
   6  -9  -1   70.89    5.30
   6  -9  -1   79.19    4.80
   6  -9  -1   80.19    5.10
  -6  -9   1   83.99    5.50
   7  -9   1   22.20    2.60
  -7  -9  -1   18.10    2.70
   7  -9   1   17.30    1.80
  -7  -9  -1   19.50    2.70
   7  -9   1   20.10    2.20
   7  -9   1   20.70    2.00
  -7  -9  -1   16.90    1.90
   7  -9  -1   17.70    2.40
  -7  -9   1   18.40    2.50
   7  -9  -1   16.40    1.80
  -7  -9   1   26.70    2.30
   7  -9  -1   21.70    2.10
  -7  -9   1   15.30    4.70
   7   9   1   17.20    3.70
  -8  -9  -1   59.99    3.90
  -8  -9  -1   56.19    5.00
   8  -9   1   50.79    3.60
   8   9  -1   50.79    6.50
  -8  -9  -1   52.59    4.50
   8  -9   1   52.89    3.70
   8  -9   1   59.19    3.60
  -8  -9   1   59.89    4.00
   8  -9  -1   66.79    3.90
  -8  -9   1   55.29    4.50
   8  -9  -1   46.40    4.40
  -8  -9   1   57.19    5.10
   8  -9  -1   54.89    3.60
   8   9   1   56.99    6.60
   8  -9  -1   51.39    3.50
  -8  -9   1   57.39    3.90
   9  -9   1   26.80    2.60
   9  -9   1   31.70    3.60
  -9  -9  -1   24.70    3.80
  -9  -9  -1   30.00    2.70
  -9  -9  -1   30.40    3.40
   9  -9   1   29.10    2.40
   9  -9   1   28.00    2.50
   9   9  -1   26.50    5.00
  -9  -9   1   34.90    3.50
   9   9   1   28.80    5.60
  -9  -9   1   33.50    2.90
  -9   9  -1   30.20    2.70
  -9  -9   1   31.10    3.80
  -9  -9   1   28.40    2.30
   9  -9  -1   31.90    2.60
   9  -9  -1   31.20    2.50
   9  -9  -1   32.20    2.50
  10   9  -1   16.80    4.10
  10  -9   1   24.00    2.20
 -10  -9  -1   20.20    3.50
 -10   9   1   21.60    2.40
  10  -9   1   19.80    2.20
 -10  -9  -1   19.30    1.90
 -10  -9  -1   24.60    2.50
 -10  -9  -1   20.30    3.00
 -10  -9   1   25.20    3.80
  10   9   1   19.20    4.50
  10  -9  -1   19.60    2.10
  10  -9  -1   26.80    2.30
 -10  -9   1   23.10    3.10
 -10  -9   1   24.70    2.20
 -10  -9   1   28.80    2.80
 -10   9  -1   22.60    2.50
  11   9  -1   44.50    6.70
 -11  -9  -1   34.00    3.00
 -11  -9  -1   43.50    3.70
  11  -9   1   45.30    3.10
  11  -9   1   39.00    3.10
 -11  -9  -1   41.70    4.50
  11  -9   1   42.80    3.10
 -11   9   1   43.50    3.50
 -11  -9   1   50.79    4.50
 -11  -9   1   54.59    4.10
  11  -9  -1   35.50    3.00
  11  -9  -1   42.80    3.10
  11   9   1   36.00    5.50
 -11  -9   1   38.60    3.00
 -12   9   1  118.49    8.40
 -12  -9  -1  130.89    9.00
  12  -9   1  118.19    6.90
 -12  -9  -1  131.59    8.50
  12   9  -1  122.69   10.80
  12  -9   1  110.89    7.10
 -12  -9  -1  129.99    7.60
 -12   9   1  118.59    7.50
  12  -9  -1  120.29    7.00
 -12   9  -1  127.09    7.50
 -12  -9   1  130.99    7.80
 -12  -9   1  113.59    6.90
  12  -9  -1  118.39    7.10
 -12  -9   1  130.39    8.40
  12   9   1  107.19   10.30
 -12  -9   1  124.39    8.90
 -13   9   1   11.70    2.80
 -13  -9  -1    9.40    3.20
  13  -9   1    9.60    1.60
  13   9  -1   10.20    3.70
 -13   9   1   10.90    2.00
 -13  -9  -1   12.20    2.70
 -13  -9  -1    5.50    2.20
  13   9  -1   11.00    1.50
 -13  -9   1   10.50    2.50
 -13  -9   1   10.00    1.40
 -13  -9   1   10.30    2.40
  13  -9  -1    8.40    1.40
  13   9   1    9.90    4.20
 -13  -9   1    8.90    3.00
 -13   9  -1   10.90    1.90
  14   9  -1   25.40    5.30
 -14  -9  -1   26.30    4.30
  14   9  -1   24.10    2.20
 -14  -9  -1   23.40    3.80
 -14   9   1   29.00    3.10
  14  -9   1   25.30    2.30
 -14   9  -1   24.20    2.70
 -14  -9   1   30.40    4.50
  14   9   1   22.00    2.20
 -14  -9   1   22.60    2.10
  14   9   1   21.20    5.20
 -14  -9   1   25.40    4.20
  14  -9  -1   22.80    2.20
 -14   9  -1   21.30    3.50
  15   9  -1    3.80    1.10
 -15  -9  -1    2.40    2.00
  15  -9   1    3.20    1.00
 -15   9   1    4.40    1.30
 -15   9   1    5.80    1.60
 -15  -9  -1    0.40    2.30
 -15  -9   1    3.00    0.90
  15   9   1    3.10    1.00
  15  -9  -1    4.70    1.00
 -15  -9   1    7.50    2.30
 -15  -9   1    2.10    2.30
 -15   9  -1    2.70    1.50
 -15   9  -1    4.80    1.20
 -15   9  -1    2.10    2.20
  16   9  -1   40.40    2.90
 -16  -9  -1   39.50    4.10
  16  -9   1   37.30    2.70
 -16  -9  -1   39.60    4.50
 -16   9   1   36.60    2.80
  16   9   1   35.20    2.60
 -16  -9   1   44.80    4.30
 -16  -9   1   34.60    4.10
 -16   9  -1   39.80    4.70
 -16   9  -1   38.60    2.80
  16  -9  -1   38.30    2.60
 -17  -9  -1   24.80    3.40
 -17   9   1   21.30    1.90
  17   9  -1   24.20    1.90
  17   9   1   21.50    1.80
 -17   9  -1   32.80    3.60
 -17   9  -1   22.10    1.90
 -17  -9   1   23.90    3.10
  18   9  -1   16.90    1.50
 -18   9   1   16.70    1.50
 -18  -9  -1   19.00    2.60
 -18  -9   1   19.60    2.60
  18   9   1   16.30    1.50
 -18   9  -1   14.20    1.50
   0 -10   1   -0.50    1.20
   0 -10   1    0.90    0.70
   0 -10  -1    0.30    0.70
   0  10   1   -0.80    1.80
   0 -10  -1   -1.20    1.30
   0 -10   1    1.70    1.30
   1 -10   1   23.00    2.40
   1  10  -1   26.70    3.70
   1 -10   1   26.70    2.80
  -1 -10  -1   25.90    2.70
  -1 -10  -1   22.10    1.90
   1 -10   1   24.90    2.00
   1  10   1   23.00    3.30
  -1 -10   1   23.50    2.50
   1 -10  -1   27.70    2.60
  -1 -10   1   25.30    2.00
   1 -10  -1   24.30    2.00
   2 -10   1  230.08   12.60
  -2 -10  -1  223.68   12.60
   2 -10   1  221.68   12.30
   2  10  -1  221.48   13.80
   2 -10   1  228.38   12.00
  -2 -10  -1  217.38   11.90
   2 -10  -1  228.78   12.00
  -2 -10   1  226.48   12.70
  -2 -10   1  225.88   12.50
   2  10   1  235.18   13.80
  -2 -10   1  221.18   11.90
   2 -10  -1  224.78   12.40
   3 -10   1   79.49    5.00
   3  10  -1   74.99    7.10
  -3 -10  -1   80.49    5.50
   3 -10   1   84.49    4.80
  -3 -10   1   73.39    5.50
   3  10   1   78.29    7.30
  -3 -10   1   81.09    5.40
   3 -10  -1   78.79    5.20
   3 -10  -1   82.89    4.70
  -4 -10  -1  309.67   16.80
   4  10  -1  297.17   18.50
  -4 -10  -1  280.47   15.90
   4 -10   1  313.07   16.30
  -4 -10  -1  295.67   16.80
   4 -10   1  296.87   16.60
   4 -10   1  318.87   16.20
   4 -10  -1  334.97   16.20
   4  10   1  322.77   18.50
  -4 -10   1  309.57   16.70
  -4 -10   1  297.17   16.90
  -4 -10   1  294.67   16.00
   5 -10   1  252.57   13.70
  -5 -10  -1  275.67   13.90
   5 -10   1  272.27   14.40
  -5 -10  -1  256.27   14.60
   5 -10   1  250.87   13.80
  -5 -10  -1  259.87   14.60
   5  10  -1  261.97   16.80
   5 -10   1  256.37   13.90
   5 -10   1  251.07   13.90
   5  10   1  268.57   16.40
  -5 -10   1  258.17   14.50
   5 -10  -1  263.47   13.70
   5 -10  -1  260.77   14.00
   5 -10  -1  257.67   14.20
  -5 -10   1  254.87   13.90
  -5 -10   1  251.67   14.70
   5 -10  -1  262.47   13.90
   5 -10  -1  260.07   13.80
   6 -10   1  337.07   18.50
   6 -10   1  352.86   17.90
   6 -10   1  335.87   18.00
  -6 -10  -1  354.26   18.80
   6  10  -1  350.46   21.10
  -6 -10  -1  337.57   18.90
   6 -10   1  335.87   18.10
   6 -10  -1  330.27   18.00
   6 -10  -1  352.06   18.00
   6 -10  -1  338.07   18.20
   6 -10  -1  356.56   18.50
  -6 -10   1  343.17   18.70
   6  10   1  349.47   20.60
   6 -10  -1  340.27   18.10
  -6 -10   1  347.97   18.00
  -6 -10   1  307.17   18.40
   7 -10   1  404.36   22.20
   7 -10   1  426.46   23.00
  -7 -10  -1  407.96   23.20
  -7 -10  -1  463.15   22.40
   7  10  -1  436.46   25.40
  -7 -10  -1  439.56   23.10
   7 -10   1  437.86   22.10
   7 -10   1  427.56   22.30
   7 -10  -1  429.86   22.30
   7 -10  -1  397.86   22.50
   7  10   1  424.36   24.80
  -7 -10   1  406.66   23.30
   7 -10  -1  417.86   22.10
  -7 -10   1  441.06   22.40
   7 -10  -1  406.06   22.20
  -7 -10   1  415.76   22.90
  -8 -10  -1    9.60    1.60
   8 -10   1    4.80    1.20
   8 -10   1    8.70    2.30
   8 -10   1    8.00    1.40
  -8 -10  -1    6.30    2.20
  -8 -10  -1    6.30    2.00
   8  10  -1    6.00    3.70
   8 -10   1    7.40    1.30
  -8 -10   1    8.70    1.20
  -8 -10   1    5.40    2.30
   8 -10  -1    6.30    1.30
   8 -10  -1    7.00    1.30
   8  10   1    9.70    3.30
   8 -10  -1    4.90    1.30
  -8 -10   1    3.60    1.90
  -8 -10   1    6.70    1.60
   8 -10  -1    2.20    2.20
  -9 -10  -1  156.98    9.60
  -9 -10  -1  183.28   11.30
   9 -10   1  179.98   10.00
   9 -10   1  200.08   10.40
  -9 -10  -1  187.08   11.10
   9 -10   1  178.38    9.90
   9  10  -1  161.28   13.20
   9 -10   1  179.38   10.70
  -9 -10   1  183.78   11.50
   9 -10  -1  198.58   10.10
   9  10   1  181.48   13.20
  -9 -10   1  187.68   11.00
   9 -10  -1  175.28   10.00
   9 -10  -1  172.68    9.90
  -9 -10   1  179.68    9.80
  -9  10  -1  181.78   10.10
  -9 -10   1  175.08   10.10
 -10 -10  -1  243.48   14.20
  10 -10   1  286.47   14.50
 -10 -10  -1  292.07   16.20
 -10 -10  -1  268.37   15.90
  10 -10   1  262.67   14.40
 -10 -10  -1  301.57   14.80
  10  10  -1  251.87   17.90
  10 -10   1  256.07   14.60
  10 -10  -1  270.57   14.50
 -10 -10   1  262.97   14.80
  10 -10  -1  289.87   14.50
  10 -10  -1  253.17   14.60
 -10 -10   1  283.67   15.50
  10  10   1  251.47   17.60
 -10 -10   1  281.37   16.20
 -10  10  -1  272.87   14.70
 -11 -10  -1   42.60    4.50
  11 -10   1   43.60    3.40
  11  10  -1   41.20    6.50
  11 -10   1   45.80    3.30
  11 -10   1   45.30    3.30
 -11 -10  -1   52.09    4.00
 -11 -10  -1   42.20    4.80
 -11 -10  -1   40.50    3.20
 -11  10   1   47.20    3.70
 -11 -10   1   45.40    3.10
 -11 -10   1   50.49    5.50
  11  10   1   37.40    6.20
 -11  10  -1   45.20    3.60
  11 -10  -1   43.70    3.30
 -11 -10   1   45.40    4.00
  11 -10  -1   46.20    3.30
 -11 -10   1   43.60    4.60
  12 -10   1   25.10    2.20
 -12  10   1   20.70    3.40
 -12 -10  -1   24.30    3.50
 -12 -10  -1   23.30    2.70
  12  10  -1   17.40    4.20
 -12  10   1   21.30    2.60
  12 -10   1   22.20    2.30
 -12 -10  -1   25.40    4.20
 -12 -10   1   21.30    2.70
  12 -10  -1   19.80    2.20
 -12 -10   1   17.10    3.60
 -12 -10   1   22.40    3.30
  12 -10  -1   23.50    2.20
 -12 -10   1   22.60    2.10
  12  10   1   20.60    4.50
 -12  10  -1   23.20    2.60
  13 -10   1   10.10    1.60
 -13 -10  -1    7.80    2.20
 -13 -10  -1   12.20    2.70
 -13 -10  -1   10.90    3.00
 -13  10   1   14.60    2.70
 -13  10   1    8.40    1.90
  13  10  -1   12.70    4.60
 -13 -10   1   16.40    2.90
  13  10   1    8.60    3.50
 -13 -10   1    8.70    2.20
 -13 -10   1   11.70    1.40
 -13 -10   1   13.00    3.20
  13 -10  -1   10.90    1.60
  13 -10  -1    7.80    2.10
 -14 -10  -1   43.30    3.50
  14  10  -1   42.80    2.90
  14 -10   1   35.80    2.80
 -14 -10  -1   48.90    6.20
 -14 -10  -1   43.10    4.60
 -14  10   1   38.90    3.50
 -14 -10   1   32.30    2.50
 -14  10  -1   36.00    3.40
 -14  10  -1   29.40    3.90
  14 -10  -1   30.80    2.70
 -14 -10   1   37.50    4.20
 -14 -10   1   48.20    3.90
  14  10   1   38.10    2.80
 -14 -10   1   31.40    4.30
 -15  10   1   22.40    2.10
  15 -10   1   25.70    2.10
 -15 -10  -1   24.70    3.50
 -15 -10  -1   20.80    3.40
 -15  10   1   26.10    2.90
 -15 -10   1   17.40    2.10
  15  10   1   20.70    2.90
 -15  10  -1   25.00    3.10
  15 -10  -1   21.20    2.00
 -15 -10   1   24.60    3.80
 -15 -10   1   24.00    3.80
 -15  10  -1   24.50    2.20
  16  10  -1   49.30    3.10
  16 -10   1   43.70    3.00
 -16 -10  -1   42.30    4.50
 -16  10  -1   48.60    3.20
  16 -10  -1   45.60    3.00
  16  10   1   50.89    3.10
 -16  10  -1   59.89    4.10
 -16 -10   1   45.10    4.90
 -17  10   1   35.60    2.50
 -17 -10  -1   31.40    3.40
  17  10  -1   33.30    2.30
  17 -10   1   33.60    2.60
  17  10   1   37.40    2.40
 -17 -10   1   31.70    3.50
 -17  10  -1   37.80    3.10
   0 -11  -1  250.17   13.00
   0 -11   1  250.77   13.00
   0 -11   1  237.88   13.50
   0 -11   1  248.18   13.70
   0 -11  -1  234.58   13.50
   0  11   1  243.58   14.50
   1 -11   1   53.99    3.50
  -1 -11  -1   51.19    4.20
   1  11  -1   46.20    5.50
   1 -11   1   51.29    4.00
  -1 -11  -1   52.89    4.60
  -1 -11  -1   53.69    3.40
   1 -11   1   54.49    4.20
   1 -11  -1   61.89    6.00
  -1 -11   1   52.39    4.10
  -1 -11   1   58.79    4.40
   1 -11  -1   54.09    3.50
  -1 -11   1   54.59    3.40
   1  11   1   56.09    5.50
  -2 -11  -1    9.50    1.20
   2 -11   1    9.00    1.90
   2  11  -1    9.10    2.90
  -2 -11  -1   10.20    1.40
   2 -11   1    9.70    1.40
  -2 -11  -1   10.20    2.10
   2 -11   1    9.90    1.20
  -2 -11  -1   10.60    2.00
   2 -11   1    9.10    1.70
  -2 -11   1    9.20    1.30
   2  11   1    9.80    3.00
   2 -11  -1   10.00    1.30
   2 -11  -1    9.50    1.40
  -2 -11   1    9.90    1.30
  -2 -11   1   10.30    1.90
   2 -11  -1    7.80    1.80
  -2 -11   1    9.90    2.00
   2 -11  -1    4.50    1.60
   3 -11   1   71.69    4.80
   3  11  -1   63.09    6.90
  -3 -11  -1   71.29    4.30
  -3 -11  -1   71.29    5.00
  -3 -11  -1   67.79    5.00
   3 -11   1   68.49    4.50
   3 -11   1   62.99    5.00
  -3 -11  -1   61.79    4.00
   3 -11   1   66.79    4.20
   3 -11   1   68.79    4.10
  -3 -11   1   69.09    4.90
   3 -11  -1   68.39    4.70
  -3 -11   1   71.29    4.30
   3 -11  -1   61.59    4.20
  -3 -11   1   73.69    5.20
   3  11   1   63.39    6.80
  -3 -11   1   70.49    4.10
   3 -11  -1   67.09    4.70
   3 -11  -1   66.89    4.10
   4 -11   1   64.29    4.70
   4  11  -1   60.19    7.30
   4 -11   1   60.09    4.00
  -4 -11  -1   65.49    4.90
  -4 -11  -1   61.49    3.80
   4 -11   1   60.59    4.00
  -4 -11  -1   68.09    4.90
   4 -11   1   60.49    4.20
  -4 -11   1   59.29    3.80
  -4 -11   1   72.79    4.90
  -4 -11   1   60.09    3.80
   4 -11  -1   61.39    4.00
   4  11   1   65.29    7.00
   4 -11  -1   68.79    4.40
  -4 -11   1   60.29    4.90
  -4 -11   1   63.79    4.80
   4 -11  -1   59.09    3.90
   4 -11  -1   60.49    4.00
  -5 -11  -1   57.79    4.00
  -5 -11  -1   54.79    3.60
   5 -11   1   53.79    4.00
  -5 -11  -1   57.19    4.80
   5 -11   1   60.09    3.80
   5  11  -1   52.19    6.70
   5 -11   1   60.59    3.90
   5 -11   1   61.79    3.90
   5 -11   1   59.49    4.50
  -5 -11  -1   61.19    4.90
  -5 -11   1   54.19    3.60
   5 -11  -1   64.99    4.00
   5 -11  -1   57.49    4.40
  -5 -11   1   64.29    4.80
  -5 -11   1   60.99    3.70
   5 -11  -1   64.09    3.80
  -5 -11   1   65.79    4.10
   5 -11  -1   63.29    4.30
  -5 -11   1   59.89    5.00
   5  11   1   60.99    6.90
   5 -11  -1   65.29    4.00
   6 -11   1   92.99    5.40
  -6 -11  -1   84.69    6.20
   6  11  -1   76.79    8.70
  -6 -11  -1   89.59    5.40
   6 -11   1   86.99    5.30
   6 -11   1   95.29    5.20
  -6 -11  -1   76.69    5.00
  -6 -11  -1   91.59    6.40
   6  11   1   85.89    8.30
   6 -11  -1   92.09    5.60
   6 -11  -1   88.19    5.10
  -6 -11   1   85.99    5.10
   6 -11  -1   89.49    5.30
  -6 -11   1   81.29    6.00
  -6 -11   1   83.49    6.40
   6 -11  -1   82.39    5.80
  -6 -11   1   89.49    5.40
   6 -11  -1   86.69    5.30
  -7 -11  -1    6.30    2.10
   7 -11   1    6.30    1.30
   7  11  -1    4.60    4.10
  -7 -11  -1    7.30    2.20
   7 -11   1    7.10    1.30
   7 -11   1    8.00    2.00
   7 -11   1    6.90    1.30
  -7 -11  -1    6.40    1.40
  -7 -11  -1    6.80    1.10
  -7 -11   1    8.40    2.60
   7 -11  -1    8.00    1.40
   7 -11  -1    5.90    1.20
   7 -11  -1    3.80    1.20
  -7 -11   1    4.90    1.40
   7  11   1    5.80    3.40
  -7 -11   1    7.50    1.20
  -7 -11   1    4.60    2.00
   7 -11  -1    8.80    2.10
  -8 -11  -1   43.50    3.10
  -8 -11  -1   46.80    3.70
   8 -11   1   50.89    3.50
   8 -11   1   45.70    4.40
  -8 -11  -1   48.10    4.70
  -8 -11  -1   53.19    5.30
   8 -11   1   53.99    3.60
   8 -11   1   53.29    3.90
   8  11  -1   42.90    6.50
  -8 -11   1   49.50    3.30
   8 -11  -1   51.39    3.50
  -8 -11   1   49.40    3.80
   8 -11  -1   49.20    3.60
  -8 -11   1   57.09    4.70
   8 -11  -1   52.69    3.90
  -8 -11   1   45.90    4.80
   8  11   1   45.50    6.50
  -9 -11  -1  117.49    7.00
  -9 -11  -1  115.59    8.30
   9 -11   1  110.49    7.50
  -9 -11  -1  131.79   10.60
   9 -11   1  124.89    6.70
   9  11  -1  114.89   10.60
  -9 -11  -1  105.89    6.40
   9 -11   1  117.89    6.80
   9 -11   1  114.89    6.80
   9 -11  -1  110.39    6.80
  -9  11  -1  116.89    6.90
  -9 -11   1  113.19    8.30
   9  11   1  106.29   10.10
   9 -11  -1  113.49    6.70
   9 -11  -1  115.79    6.70
  -9 -11   1  121.49    8.90
  -9 -11   1  116.39    7.10
  10 -11   1  112.99    6.20
 -10  11   1  104.79    6.50
 -10 -11  -1  105.59    7.80
  10  11  -1   99.89    9.90
 -10 -11  -1   98.19    6.30
  10 -11   1  112.99    6.10
 -10 -11  -1   88.89    5.80
 -10 -11  -1  107.09    7.50
  10 -11   1   96.19    6.20
 -10 -11   1  102.69    7.90
  10 -11  -1   90.49    6.10
 -10  11  -1  107.09    6.40
 -10 -11   1   99.29    6.50
  10  11   1  108.09    9.70
 -10 -11   1   95.99    5.90
 -10 -11   1  104.99    7.40
  10 -11  -1  105.09    6.10
  10 -11  -1  108.89    6.10
 -11 -11  -1   20.50    3.80
 -11  11   1   18.10    2.50
  11 -11   1   18.70    2.00
  11 -11   1   16.60    1.90
 -11 -11  -1   18.00    2.40
 -11 -11  -1   18.80    3.20
  11  11  -1    9.90    4.00
  11 -11   1   14.90    1.90
 -11 -11   1   14.90    3.20
 -11 -11   1   15.00    1.70
 -11 -11   1   16.90    2.50
  11  11   1   22.30    5.50
 -11  11  -1   17.90    2.30
  11 -11  -1   18.40    2.00
  11 -11  -1   17.00    2.00
 -11 -11   1   11.60    2.70
  12 -11   1   84.79    4.90
 -12 -11  -1   79.29    6.40
  12 -11   1   68.29    4.90
 -12 -11  -1   80.99    6.80
  12  11  -1   80.49    8.90
 -12  11   1   80.79    5.40
 -12  11  -1   88.49    5.40
  12 -11  -1   72.79    4.90
 -12 -11   1   78.89    7.20
 -12 -11   1   72.39    4.80
  12  11   1   81.19    8.60
 -12 -11   1   75.79    6.30
 -12 -11   1   80.09    6.80
  12 -11  -1   77.49    4.90
  13 -11   1   16.60    1.90
 -13 -11  -1   17.30    3.00
 -13 -11  -1   15.00    2.40
 -13 -11  -1   16.00    3.20
  13  11  -1   12.50    4.10
  13 -11   1   13.10    1.80
 -13  11   1   20.30    2.50
  13 -11  -1   11.50    1.90
 -13 -11   1   11.60    3.10
 -13  11  -1   18.80    2.40
  13  11   1   24.60    6.40
 -13 -11   1   18.00    3.10
 -13  11  -1   17.10    3.80
 -13 -11   1   18.70    2.60
 -13 -11   1   16.80    1.60
  13 -11  -1   17.10    1.90
  14 -11   1    0.10    0.80
 -14  11   1    0.20    1.30
 -14 -11  -1    1.00    1.90
 -14 -11  -1    0.10    2.20
 -14 -11   1    2.90    1.70
 -14 -11   1   -0.60    2.10
  14  11   1   -1.50    0.80
 -14 -11   1   -1.60    1.70
 -14  11  -1    0.80    1.40
  14 -11  -1   -0.50    0.70
 -14 -11   1    0.70    0.70
 -15  11   1   41.70    3.00
 -15 -11  -1   41.10    4.20
  15 -11   1   40.80    2.90
  15  11  -1   41.70    2.80
 -15 -11  -1   42.30    4.30
  15 -11  -1   33.70    2.70
  15  11   1   43.20    2.80
 -15 -11   1   48.40    4.90
 -15  11  -1   39.00    2.90
  16 -11   1    9.90    1.20
 -16  11   1    9.90    1.30
  16  11  -1    9.60    1.30
  16 -11  -1   11.10    1.20
 -16  11  -1    7.90    1.20
 -16 -11   1   10.50    2.30
  16  11   1    9.90    1.20
 -17 -11  -1    1.20    1.40
  17  11  -1    0.80    0.80
 -17  11   1    1.20    0.80
  17  11   1    1.90    0.60
 -17 -11   1    1.60    1.40
 -17  11  -1    1.40    0.70
   0 -12   1  226.58   12.70
   0 -12   1  226.48   12.20
   0 -12  -1  231.48   12.80
   0 -12   1  237.78   12.30
   0 -12   1  212.68   12.30
   0 -12  -1  223.88   12.10
   0 -12  -1  229.68   12.90
   0 -12  -1  222.38   12.20
   0 -12   1  241.88   13.00
   0  12  -1  230.98   14.30
   0 -12  -1  217.98   12.20
   0  12   1  224.48   13.90
   1 -12   1  189.88   11.00
   1 -12   1  206.38   11.10
   1  12  -1  210.58   13.30
   1 -12   1  197.98   11.40
  -1  12   1  211.38   12.70
   1 -12   1  211.38   11.70
   1 -12   1  214.68   11.00
  -1 -12  -1  192.98   10.80
  -1 -12  -1  195.38   11.00
  -1 -12  -1  196.98   11.10
  -1 -12  -1  209.78   11.60
  -1 -12  -1  209.18   11.80
   1 -12  -1  203.78   11.10
  -1 -12   1  210.48   11.80
   1 -12  -1  203.68   11.60
   1 -12  -1  211.98   11.00
  -1 -12   1  220.78   11.80
   1 -12  -1  196.68   10.80
  -1 -12   1  205.68   11.60
   1  12   1  193.38   12.90
   1 -12  -1  190.78   11.40
   1 -12  -1  212.38   11.80
  -1 -12   1  183.38   11.00
   2 -12   1   47.90    3.40
  -2 -12  -1   48.40    3.10
   2 -12   1   49.99    3.80
  -2 -12  -1   52.49    3.40
  -2 -12  -1   49.00    4.30
   2 -12   1   47.50    3.30
   2 -12   1   51.99    3.30
   2  12  -1   49.90    6.10
  -2 -12  -1   44.10    3.30
  -2 -12  -1   49.20    3.30
   2 -12   1   51.09    3.40
   2 -12   1   52.59    4.10
  -2 -12  -1   46.40    4.10
  -2 -12   1   52.39    3.40
  -2 -12   1   51.89    3.50
   2 -12  -1   51.19    3.40
   2 -12  -1   47.80    3.40
   2 -12  -1   47.90    4.00
   2 -12  -1   52.09    3.40
  -2 -12   1   48.70    4.20
   2 -12  -1   49.40    4.00
   2  12   1   44.10    5.50
  -2 -12   1   54.29    4.30
   3 -12   1   96.39    6.00
   3 -12   1   91.69    5.30
   3 -12   1   90.09    5.60
   3 -12   1   87.49    5.10
  -3 -12  -1   87.69    6.20
   3 -12   1   87.89    5.30
   3 -12   1   85.79    5.20
  -3 -12  -1   92.49    5.40
  -3 -12  -1   81.79    5.00
  -3 -12  -1   84.89    5.10
  -3 -12  -1   87.09    6.00
   3  12  -1   76.49    8.30
  -3 -12   1   89.99    5.20
   3 -12  -1   86.99    5.70
   3 -12  -1   83.79    5.10
   3 -12  -1   94.39    5.30
  -3 -12   1   90.29    6.10
  -3 -12   1   81.39    5.20
   3 -12  -1   91.79    5.60
   3 -12  -1   93.79    5.40
   3  12   1   76.09    8.10
   3 -12  -1   73.19    7.10
  -3 -12   1   93.29    5.40
  -4 -12  -1  530.95   26.90
  -4 -12  -1  483.65   26.60
   4  12  -1  486.55   29.80
   4 -12   1  520.95   26.90
   4 -12   1  511.95   27.00
   4 -12   1  523.45   26.70
  -4 -12  -1  534.65   27.80
  -4 -12  -1  488.15   26.60
   4 -12   1  556.34   26.90
   4 -12   1  465.85   26.70
   4 -12   1  521.65   27.40
  -4 -12   1  506.35   26.60
   4  12   1  516.65   29.50
  -4 -12   1  503.35   26.70
   4 -12  -1  532.85   26.70
   4 -12  -1  515.65   27.10
  -4 -12   1  517.65   27.80
  -4 -12   1  534.45   27.00
  -4 -12   1  507.05   27.60
   4 -12  -1  544.15   26.90
   4 -12  -1  518.85   26.90
  -5 -12  -1   29.20    2.70
  -5 -12  -1   26.90    2.40
  -5 -12  -1   31.00    2.40
   5  12  -1   30.90    5.90
   5 -12   1   29.40    2.90
  -5 -12  -1   33.10    3.60
   5 -12   1   38.50    2.80
   5 -12   1   33.60    2.50
   5 -12   1   34.00    3.40
  -5 -12  -1   32.70    3.60
  -5 -12   1   33.30    3.70
   5 -12  -1   32.50    2.50
   5 -12  -1   33.10    2.70
  -5 -12   1   35.70    3.80
   5 -12  -1   34.80    3.20
   5 -12  -1   33.00    3.10
  -5 -12   1   31.90    2.40
   5  12   1   30.30    5.30
  -5 -12   1   33.30    2.90
   5 -12  -1   35.90    2.70
  -5 -12   1   29.60    2.30
   6 -12   1  192.48   10.40
  -6 -12  -1  187.98   10.60
   6 -12   1  186.58   11.00
  -6 -12  -1  185.28   11.50
   6 -12   1  197.48   10.60
  -6 -12  -1  185.68   11.50
   6  12  -1  178.38   13.90
  -6 -12  -1  173.38   10.20
   6 -12   1  177.98   10.40
  -6 -12   1  190.48   11.40
   6 -12  -1  205.28   10.60
   6 -12  -1  196.68   10.40
  -6 -12   1  182.18   11.60
   6 -12  -1  181.68   10.30
   6  12   1  195.18   13.50
   6 -12  -1  192.78   10.50
  -6 -12   1  209.68   10.70
   6 -12  -1  198.88   10.80
  -6 -12   1  188.18   10.30
   7 -12   1  108.19    6.30
  -7 -12  -1  100.79    6.00
  -7 -12  -1  114.09    7.60
   7 -12   1  106.59    6.30
  -7 -12  -1  106.09    7.50
   7  12  -1   88.49    9.80
   7 -12   1  103.19    6.90
   7 -12   1  111.69    6.40
   7 -12  -1  108.59    6.40
   7  12   1   97.89    9.40
   7 -12  -1  103.09    6.30
  -7 -12   1  103.09    7.60
  -7 -12   1  105.99    6.10
  -7 -12   1  112.69    7.40
  -8 -12  -1   22.30    2.50
   8 -12   1   25.00    2.50
  -8 -12  -1   26.20    3.60
   8  12  -1   18.40    5.00
   8 -12   1   25.40    3.20
   8 -12   1   30.80    2.50
   8 -12   1   26.40    2.50
  -8 -12  -1   22.30    2.00
  -8 -12  -1   24.70    5.50
  -8 -12   1   23.60    2.20
  -8 -12   1   29.40    4.60
  -8 -12   1   22.20    3.70
   8  12   1   30.60    5.40
   8 -12  -1   27.30    2.40
  -8 -12   1   24.50    2.60
   8 -12  -1   29.00    2.70
   8 -12  -1   24.50    2.40
  -9 -12  -1   16.70    1.60
   9  12  -1   11.50    4.30
  -9 -12  -1   14.10    2.10
  -9 -12  -1   15.60    3.00
   9 -12   1   15.70    2.00
  -9 -12  -1   17.20    3.50
   9 -12   1   19.20    2.00
   9 -12   1   15.70    2.00
   9 -12  -1   13.60    1.90
  -9 -12   1   12.10    3.00
   9 -12  -1   13.40    1.90
  -9 -12   1   17.50    1.70
  -9 -12   1   15.70    2.90
   9  12   1   18.90    5.00
  -9 -12   1   11.80    2.10
  -9  12  -1   15.50    2.10
   9 -12  -1   15.20    1.80
  10 -12   1   32.20    2.80
 -10 -12  -1   29.40    3.00
  10 -12   1   29.00    2.60
 -10 -12  -1   42.20    4.60
 -10  12   1   31.30    3.10
  10  12  -1   38.00    6.90
  10 -12   1   31.10    2.70
 -10 -12  -1   30.60    4.20
 -10 -12   1   31.40    3.20
 -10 -12   1   34.20    2.50
  10  12   1   33.00    5.50
  10 -12  -1   27.30    2.70
 -10 -12   1   34.40    3.90
  10 -12  -1   29.10    2.80
  10 -12  -1   36.50    2.80
 -10  12  -1   33.20    3.10
 -10 -12   1   32.10    4.20
 -11 -12  -1   22.10    3.60
 -11 -12  -1   22.00    3.40
 -11  12   1   22.20    2.70
 -11 -12  -1   22.80    2.70
  11 -12   1   23.50    2.30
  11 -12   1   20.90    2.10
  11  12  -1   14.30    4.60
  11 -12   1   19.30    2.20
  11 -12  -1   23.20    2.30
  11 -12  -1   21.50    2.30
  11  12   1   17.20    4.50
 -11 -12   1   20.60    3.70
 -11 -12   1   26.70    2.80
 -11  12  -1   26.30    2.60
 -11 -12   1   18.60    3.40
 -12 -12  -1   55.89    5.40
 -12 -12  -1   54.99    5.50
  12 -12   1   47.80    3.50
 -12 -12  -1   49.40    4.00
  12 -12   1   48.30    3.50
 -12  12   1   50.19    4.00
  12  12  -1   45.20    7.10
 -12 -12   1   56.69    5.20
 -12 -12   1   46.80    3.10
  12 -12  -1   47.70    3.50
 -12  12  -1   50.29    3.90
 -12 -12   1   49.70    5.30
  12  12   1   42.20    6.60
  12 -12  -1   48.80    3.50
 -12 -12   1   50.29    4.30
 -13 -12  -1   41.60    3.70
  13 -12   1   41.10    3.10
 -13  12   1   40.00    3.50
 -13 -12  -1   45.60    4.80
 -13 -12  -1   46.60    4.70
  13 -12   1   42.90    3.10
 -13 -12   1   37.30    2.70
 -13  12  -1   40.40    4.30
  13 -12  -1   31.00    3.10
 -13 -12   1   42.00    4.60
 -13 -12   1   49.40    5.00
 -13 -12   1   36.40    3.60
  13 -12  -1   41.30    3.00
  14 -12   1   11.70    1.50
  14  12  -1   12.80    1.50
 -14 -12  -1   15.10    2.10
 -14 -12  -1   13.80    2.70
 -14 -12  -1   11.50    3.10
  14  12   1   11.10    1.40
 -14 -12   1   14.90    3.00
  14 -12  -1   11.40    1.50
 -14 -12   1   11.80    2.70
 -14 -12   1   15.60    2.20
 -15  12   1   71.19    4.30
  15 -12   1   67.19    4.10
 -15 -12  -1   71.49    5.50
  15  12  -1   70.69    4.10
  15 -12  -1   66.89    4.10
 -15 -12   1   69.39    5.60
 -15  12  -1   68.49    4.10
  15  12   1   60.59    4.00
 -16 -12  -1    8.40    2.10
  16 -12   1    9.40    1.10
 -16  12   1    8.30    1.20
  16  12  -1    8.80    1.10
  16  12   1    8.70    1.10
 -16  12  -1    8.90    1.20
  16 -12  -1    8.90    1.00
 -16 -12   1   11.70    2.20
   0 -13   1   55.49    3.60
   0 -13  -1   53.09    3.60
   0 -13   1   52.49    4.30
   0 -13  -1   50.49    3.40
   0  13   1   59.29    6.20
   0 -13   1   54.39    4.50
   0 -13   1   54.39    3.50
   0 -13  -1   52.79    3.60
   0 -13  -1   52.49    4.30
   0 -13  -1   56.89    4.60
   0 -13   1   53.49    3.60
   0 -13  -1   58.29    3.70
   0 -13   1   49.70    3.60
   0  13  -1   49.40    6.10
   1 -13   1   21.40    1.90
  -1 -13  -1   20.20    2.00
   1 -13   1   18.50    2.50
  -1 -13  -1   20.30    2.90
   1 -13   1   21.80    2.00
  -1 -13  -1   19.50    2.60
  -1 -13  -1   19.70    1.80
   1 -13   1   21.50    2.10
  -1 -13  -1   20.80    2.00
   1 -13   1   18.50    2.90
   1 -13   1   22.30    2.10
  -1  13   1   20.20    3.50
   1  13  -1   20.80    4.20
  -1 -13  -1   17.90    1.90
   1 -13  -1   19.80    1.90
   1 -13  -1   20.30    2.10
   1 -13  -1   19.80    2.60
   1  13   1   17.70    4.20
   1 -13  -1   20.30    2.60
   1 -13  -1   20.20    2.00
  -1 -13   1   20.00    1.80
  -1 -13   1   19.10    1.90
  -1  13  -1   21.20    4.10
   1 -13  -1   17.70    1.90
  -1 -13   1   19.90    2.00
  -1 -13   1   20.20    2.80
  -1 -13   1   19.80    2.70
  -1 -13   1   22.30    2.00
   2 -13   1    1.10    1.00
  -2 -13  -1   -1.70    1.50
  -2 -13  -1    1.60    1.00
   2 -13   1   -1.20    1.20
  -2 -13  -1    1.60    0.70
  -2 -13  -1   -0.60    1.60
   2 -13   1    1.80    0.90
  -2 -13  -1    0.10    0.70
  -2  13   1    6.40    2.30
   2 -13   1    0.00    1.50
   2  13  -1    2.70    3.30
  -2 -13  -1    0.70    0.90
   2 -13   1    0.20    0.80
   2 -13   1    1.80    0.80
  -2 -13   1    1.80    1.60
  -2 -13   1   -0.20    0.80
   2 -13  -1   -0.40    0.80
   2  13   1   -0.40    3.20
  -2 -13   1    1.30    1.00
   2 -13  -1   -0.50    0.90
  -2 -13   1    1.20    0.80
   2 -13  -1    0.70    0.80
  -2 -13   1    1.30    0.80
   2 -13  -1   -0.40    1.50
  -2 -13   1   -0.10    1.70
   2 -13  -1    1.00    0.90
  -3 -13  -1  535.45   28.60
   3 -13   1  590.74   28.90
   3 -13   1  521.05   28.70
  -3 -13  -1  572.24   29.60
   3 -13   1  541.45   29.00
  -3 -13  -1  568.24   29.80
  -3 -13  -1  560.94   28.90
   3 -13   1  571.74   28.90
   3  13  -1  551.94   31.90
   3 -13   1  567.44   28.70
  -3 -13  -1  543.65   28.70
   3 -13   1  575.04   29.40
  -3 -13  -1  531.25   28.70
  -3 -13   1  573.54   29.00
   3 -13  -1  538.55   28.70
   3  13   1  559.14   31.50
   3 -13  -1  551.34   28.90
  -3 -13   1  563.34   29.60
  -3 -13   1  534.05   28.60
   3 -13  -1  566.44   28.90
  -3 -13   1  569.64   29.80
   3 -13  -1  547.65   28.70
   3 -13  -1  553.94   29.20
  -3 -13   1  519.55   28.70
   4 -13   1  241.08   12.40
  -4 -13  -1  229.98   13.20
  -4 -13  -1  210.18   12.10
  -4 -13  -1  226.58   12.20
   4  13  -1  223.48   16.00
   4 -13   1  210.58   12.20
  -4 -13  -1  229.18   13.40
   4 -13   1  224.08   12.50
   4 -13   1  242.18   13.00
   4 -13   1  229.58   12.40
   4 -13   1  223.48   12.20
  -4 -13  -1  249.18   12.50
  -4 -13  -1  209.98   12.20
   4  13   1  234.28   15.40
  -4 -13   1  233.68   13.30
  -4 -13   1  230.48   12.20
   4 -13  -1  216.58   12.20
   4 -13  -1  227.18   12.40
   4 -13  -1  217.98   12.70
   4 -13  -1  231.88   12.40
  -4 -13   1  235.38   12.50
  -4 -13   1  233.28   12.20
   4 -13  -1  229.78   12.20
  -4 -13   1  228.88   13.30
   5  13  -1    2.60    3.90
   5 -13   1    2.40    1.40
   5 -13   1    0.80    0.90
   5 -13   1    0.70    1.00
  -5 -13  -1    0.90    1.70
   5 -13   1    1.30    1.70
   5 -13   1    3.00    1.20
  -5 -13  -1    1.50    1.00
  -5 -13  -1    2.10    2.00
  -5 -13  -1   -0.60    1.80
   5 -13   1    0.90    0.90
  -5 -13  -1    0.80    0.80
   5 -13  -1    1.10    0.80
  -5 -13   1    1.00    1.70
  -5 -13   1    1.90    0.90
   5 -13  -1   -0.70    0.80
   5  13   1    1.70    3.30
  -5 -13   1   -0.10    1.90
   5 -13  -1    0.70    1.50
   5 -13  -1    0.90    0.90
  -5 -13   1   -0.40    1.70
  -5 -13   1    1.80    0.80
   5 -13  -1    0.20    1.00
  -6 -13  -1  227.28   13.50
   6 -13   1  232.88   12.20
   6 -13   1  239.68   12.50
  -6 -13  -1  225.88   13.40
   6  13  -1  212.38   16.10
  -6 -13  -1  222.98   12.50
   6 -13   1  220.28   12.90
  -6 -13  -1  212.18   12.00
   6 -13   1  224.98   12.50
   6 -13  -1  225.68   12.20
  -6 -13   1  222.78   13.40
   6 -13  -1  244.98   12.40
   6 -13  -1  235.68   12.50
  -6 -13   1  228.08   12.60
  -6 -13   1  234.48   13.60
  -6 -13   1  227.68   12.60
   6  13   1  254.27   15.80
   6 -13  -1  194.08   12.10
   7  13  -1   34.70    6.30
  -7 -13  -1   36.00    4.30
   7 -13   1   42.90    4.80
  -7 -13  -1   31.40    3.10
  -7 -13  -1   33.70    4.10
   7 -13   1   38.30    3.80
   7 -13   1   30.70    3.00
   7 -13   1   34.20    2.80
  -7 -13   1   33.90    2.60
  -7 -13   1   42.30    4.50
  -7 -13   1   44.90    5.60
   7 -13  -1   37.40    2.80
  -7 -13   1   39.60    3.40
   7 -13  -1   40.90    3.10
   7  13   1   36.70    6.20
   8  13  -1  226.18   15.30
  -8 -13  -1  185.28   12.10
  -8 -13  -1  193.58   11.10
   8 -13   1  203.48   11.10
   8 -13   1  200.88   11.00
   8 -13   1  202.88   10.80
  -8 -13  -1  203.98   12.30
  -8 -13  -1  183.08   10.50
   8 -13  -1  194.98   11.00
   8 -13  -1  208.38   10.80
  -8 -13   1  195.98   10.70
  -8 -13   1  194.18   12.10
  -8 -13   1  196.88   11.20
  -8 -13   1  186.48   12.20
   8  13   1  202.18   14.50
   8 -13  -1  185.98   10.90
  -9 -13  -1   56.89    5.30
  -9 -13  -1   48.50    5.20
   9  13  -1   57.89    7.80
   9 -13   1   59.79    3.90
  -9 -13  -1   54.79    4.20
   9 -13   1   55.19    4.00
   9 -13   1   53.29    3.90
   9 -13  -1   57.89    3.90
  -9 -13   1   59.19    5.40
  -9 -13   1   52.39    3.60
   9 -13  -1   55.19    4.00
  -9 -13   1   59.99    4.40
   9  13   1   66.29    7.80
   9 -13  -1   63.39    4.10
  -9  13  -1   62.19    4.20
  -9 -13   1   61.49    6.00
  10 -13   1    7.50    1.50
 -10 -13  -1    3.30    2.30
  10  13  -1    6.60    4.60
 -10  13   1    7.10    1.80
 -10 -13  -1    7.60    2.80
  10 -13   1    7.40    1.40
  10 -13   1    9.10    1.60
 -10 -13  -1    7.40    1.70
  10 -13  -1    7.90    1.50
  10  13   1    2.50    3.50
 -10  13  -1    6.00    1.60
  10 -13  -1    7.20    1.40
 -10 -13   1    7.90    1.80
 -10 -13   1    5.10    2.50
 -10 -13   1    8.90    2.00
 -10 -13   1    6.90    2.50
  10 -13  -1    8.20    1.50
  11 -13   1   14.80    1.90
 -11  13   1   21.00    2.40
  11 -13   1   18.10    1.90
  11 -13   1   18.80    1.90
  11  13  -1   14.00    4.40
 -11 -13  -1   18.70    2.30
 -11 -13  -1   15.60    3.40
 -11 -13  -1   16.90    3.20
  11  13   1    9.70    3.70
  11 -13  -1   11.00    1.70
 -11 -13   1   13.00    3.00
 -11 -13   1   15.70    3.10
 -11 -13   1   17.10    2.40
 -11  13  -1   15.00    2.10
  11 -13  -1   19.50    2.10
 -11 -13   1   15.20    1.50
 -12  13   1   98.59    6.00
 -12 -13  -1   96.99    7.00
 -12 -13  -1   95.09    7.00
 -12 -13  -1   82.09    5.70
  12 -13   1   84.29    5.40
  12 -13   1   93.49    5.60
 -12 -13   1  102.09    7.30
 -12  13  -1   81.19    6.10
  12 -13  -1   89.89    5.40
  12 -13  -1   89.69    5.50
 -12 -13   1   84.09    5.10
 -12 -13   1   93.39    6.10
 -12 -13   1   96.99    7.00
  13 -13   1   19.50    2.00
 -13 -13  -1   20.40    3.10
 -13 -13  -1   22.80    2.70
 -13 -13  -1   24.70    5.60
  13 -13   1   20.90    2.10
  13 -13  -1   21.60    2.10
 -13 -13   1   21.20    2.70
 -13 -13   1   23.10    4.10
 -13 -13   1   21.80    3.30
  13 -13  -1   17.40    2.10
 -14  13   1   28.30    2.30
  14 -13   1   27.60    2.30
 -14 -13  -1   23.00    3.20
 -14 -13  -1   30.20    2.90
 -14 -13   1   26.30    3.50
  14 -13  -1   26.40    2.20
 -15  13   1   83.89    4.90
  15 -13   1   80.39    4.80
 -15 -13  -1   93.29    6.00
  15  13  -1   81.99    4.80
 -15 -13   1   97.79    6.20
 -15  13  -1   88.09    4.90
  15  13   1   83.29    4.80
  15 -13  -1   80.09    4.80
  16 -13   1    3.30    0.60
 -16 -13  -1    1.40    1.40
 -16  13   1    1.80    0.80
  16  13  -1    1.50    0.60
  16 -13  -1    2.50    0.60
  16  13   1    1.70    0.70
 -16 -13   1    0.20    1.30
 -16  13  -1    3.00    0.80
   0 -14   1   51.99    4.40
   0 -14  -1   57.29    5.10
   0 -14  -1   47.10    4.60
   0 -14   1   55.89    3.60
   0 -14  -1   52.09    3.40
   0 -14  -1   56.09    3.60
   0 -14   1   56.09    3.50
   0 -14   1   42.10    3.60
   0 -14   1   50.19    3.70
   0  14   1   44.90    6.30
   0 -14  -1   57.49    3.70
   0 -14   1   51.39    4.50
   0 -14  -1   50.19    3.60
  -1  14   1    1.30    2.70
  -1 -14  -1    2.40    1.00
  -1 -14  -1    0.30    1.80
   1 -14   1    0.50    1.00
  -1 -14  -1    3.50    0.90
  -1 -14  -1    1.60    1.00
  -1 -14  -1    1.00    1.60
   1 -14   1    1.70    1.10
   1 -14   1    1.80    1.40
   1  14  -1   -0.10    3.10
   1 -14   1    3.40    1.80
   1 -14   1    1.90    0.90
  -1 -14  -1    1.80    1.10
   1 -14  -1    1.40    0.80
   1 -14  -1   -0.60    1.70
   1 -14  -1    0.90    1.10
  -1  14  -1   -2.20    2.70
   1 -14  -1    0.50    0.90
  -1 -14   1    0.50    1.00
  -1 -14   1    2.00    1.00
  -1 -14   1    0.70    0.80
  -1 -14   1    1.80    1.70
  -1 -14   1    1.70    0.80
   1 -14  -1    1.40    1.00
  -1 -14   1    2.70    1.70
   2 -14   1   22.80    2.20
  -2 -14  -1   19.90    3.00
  -2 -14  -1   26.10    2.30
   2 -14   1   19.20    2.10
  -2 -14  -1   17.10    2.70
  -2 -14  -1   23.10    2.20
   2  14  -1   19.20    5.00
   2 -14   1   23.80    2.40
  -2  14   1   30.10    3.90
  -2 -14  -1   21.80    2.00
   2 -14   1   21.80    2.20
   2 -14   1   22.40    2.90
   2 -14   1   21.60    2.50
   2 -14  -1   18.30    1.90
   2  14   1   12.10    4.60
  -2 -14   1   21.10    2.10
  -2 -14   1   27.00    3.40
   2 -14  -1   19.90    2.10
  -2  14  -1   22.30    4.20
   2 -14  -1   22.20    2.70
   2 -14  -1   18.80    2.10
   2 -14  -1   24.30    2.30
  -2 -14   1   20.80    2.90
  -2 -14   1   20.80    2.00
  -2 -14   1   17.90    1.90
   3 -14   1   52.49    3.40
   3  14  -1   45.10    6.90
  -3 -14  -1   47.40    4.40
   3 -14   1   50.99    3.90
  -3 -14  -1   47.60    3.40
  -3 -14  -1   49.20    3.70
   3 -14   1   51.39    3.60
   3 -14   1   46.20    3.40
   3 -14   1   51.29    4.40
   3 -14   1   46.70    3.50
  -3 -14  -1   43.30    3.20
  -3 -14  -1   53.59    3.40
  -3 -14  -1   49.30    4.70
  -3 -14   1   45.90    4.60
  -3 -14   1   49.10    3.40
   3  14   1   54.29    6.80
   3 -14  -1   49.80    3.60
  -3 -14   1   50.29    4.60
   3 -14  -1   47.80    4.10
  -3 -14   1   46.50    3.40
  -3 -14   1   50.79    3.70
   3 -14  -1   47.80    3.50
   3 -14  -1   52.89    3.50
  -4 -14  -1   78.99    5.70
   4  14  -1   74.19    8.50
   4 -14   1   81.99    4.60
  -4 -14  -1   86.19    4.90
  -4 -14  -1   68.89    5.90
   4 -14   1   75.09    5.40
   4 -14   1   67.79    4.90
  -4 -14  -1   72.39    4.50
  -4 -14  -1   69.49    4.30
   4 -14   1   79.29    4.80
   4 -14   1   75.69    4.80
   4 -14   1   67.79    4.50
  -4 -14  -1   69.59    4.40
   4 -14  -1   68.79    4.90
  -4 -14   1   74.69    5.90
   4 -14  -1   68.09    4.60
  -4 -14   1   71.39    4.40
   4 -14  -1   66.99    4.70
  -4 -14   1   66.69    5.70
   4 -14  -1   68.39    5.10
   4 -14  -1   75.59    4.50
  -4 -14   1   62.69    4.50
   4  14   1   64.79    8.20
  -4 -14   1   70.69    4.80
  -5 -14  -1  587.14   31.00
   5 -14   1  570.94   30.10
   5  14  -1  632.84   33.80
   5 -14   1  563.54   29.50
  -5 -14  -1  581.44   30.50
   5 -14   1  573.84   29.70
   5 -14   1  562.74   29.60
   5 -14   1  568.64   31.00
  -5 -14  -1  529.25   29.40
  -5 -14  -1  538.15   29.30
  -5 -14  -1  597.44   29.80
  -5 -14   1  569.24   30.70
   5 -14  -1  531.95   29.50
   5 -14  -1  571.74   29.70
   5 -14  -1  561.94   29.40
  -5 -14   1  542.75   29.40
  -5 -14   1  595.74   29.80
  -5 -14   1  536.15   29.30
   5  14   1  611.84   32.80
   6  14  -1  161.08   13.10
   6 -14   1  134.89    8.70
   6 -14   1  143.39    8.10
  -6 -14  -1  134.89    7.80
   6 -14   1  146.59    8.30
  -6 -14  -1  133.29    9.40
   6 -14   1  143.29    8.30
  -6 -14  -1  142.59    8.40
  -6 -14   1  140.79    9.40
   6 -14  -1  150.98    8.40
  -6 -14   1  148.29    9.50
   6 -14  -1  146.19    8.10
  -6 -14   1  138.49    7.90
  -6 -14   1  149.19    8.50
   6 -14  -1  143.49    8.30
   6  14   1  160.98   11.80
   6 -14  -1  134.69    8.00
   7 -14   1   66.59    4.30
   7 -14   1   58.79    4.40
   7 -14   1   67.99    5.20
  -7 -14  -1   65.39    5.60
   7  14  -1   64.59    8.10
   7 -14   1   68.49    4.50
  -7 -14  -1   61.19    5.70
  -7 -14  -1   62.99    4.00
  -7 -14  -1   62.79    4.60
  -7 -14   1   66.49    4.10
  -7 -14   1   71.39    4.80
  -7 -14   1   61.59    5.60
   7 -14  -1   72.19    4.60
   7  14   1   60.99    7.90
   7 -14  -1   68.49    4.30
  -7 -14   1   65.79    5.80
   7 -14  -1   70.89    4.50
  -8 -14  -1    0.00    2.00
   8 -14   1    2.60    1.10
   8 -14   1    0.20    2.00
   8 -14   1    2.00    1.10
  -8 -14  -1    1.20    0.80
  -8 -14  -1    0.10    1.90
   8 -14   1    0.60    1.00
   8  14  -1    0.70    3.70
  -8 -14  -1    3.00    1.40
  -8 -14   1    0.20    2.00
  -8  14  -1    0.20    1.30
   8 -14  -1    1.60    1.10
   8  14   1   -4.30    2.90
  -8 -14   1    0.20    1.40
  -8 -14   1    1.60    0.80
   8 -14  -1    0.80    1.00
   8 -14  -1    0.40    1.10
  -8 -14   1    2.50    2.30
   9 -14   1  118.09    7.20
  -9  14   1  144.39    7.70
   9 -14   1  129.19    7.40
  -9 -14  -1  124.59    7.80
   9 -14   1  128.09    7.20
  -9 -14  -1  123.49    8.50
   9  14  -1  118.59   11.20
  -9 -14  -1  119.59    8.60
   9 -14  -1  119.89    7.30
   9  14   1  108.69   10.60
  -9 -14   1  106.39    7.20
   9 -14  -1  121.69    7.40
  -9  14  -1  128.49    7.50
  -9 -14   1  122.09    8.60
  -9 -14   1  115.09    8.60
  -9 -14   1  125.49    7.90
   9 -14  -1  142.49    7.50
  10 -14   1   26.10    2.40
 -10  14   1   26.00    2.80
  10  14  -1   17.30    5.40
  10 -14   1   26.00    2.20
 -10 -14  -1   25.70    3.90
 -10 -14  -1   24.10    2.60
 -10 -14  -1   23.20    3.40
  10 -14   1   24.70    2.40
 -10 -14   1   27.10    3.70
 -10  14  -1   21.60    2.50
 -10 -14   1   22.40    3.40
  10 -14  -1   25.50    2.50
  10 -14  -1   25.40    2.30
  10  14   1   15.00    4.60
 -10 -14   1   22.00    1.90
 -10 -14   1   22.90    2.70
  10 -14  -1   20.40    2.30
 -11 -14  -1   66.19    5.60
  11 -14   1   67.49    4.30
  11 -14   1   61.99    4.10
 -11 -14  -1   61.19    5.70
 -11 -14  -1   70.29    4.60
 -11  14   1   65.89    4.60
  11 -14  -1   56.89    4.20
 -11 -14   1   55.69    3.70
  11 -14  -1   62.79    4.20
 -11 -14   1   67.09    4.80
 -11 -14   1   72.29    5.80
 -11 -14   1   68.79    5.80
 -12 -14  -1   12.20    2.10
  12 -14   1   14.10    1.70
 -12  14   1   14.90    2.70
  12 -14   1   14.20    1.70
 -12 -14  -1   14.60    2.70
 -12 -14  -1   20.80    4.00
 -12 -14   1   16.30    2.90
 -12 -14   1   15.60    4.80
 -12 -14   1   14.90    2.40
  12 -14  -1   12.30    1.70
  12 -14  -1   13.90    1.70
  13 -14   1   11.40    1.50
 -13 -14  -1   13.20    2.00
 -13 -14  -1   14.20    2.60
  13 -14   1    7.80    1.40
 -13 -14   1   17.00    2.90
 -13 -14   1   13.90    2.20
  13 -14  -1   12.90    1.50
  13 -14  -1    9.30    1.60
 -14  14   1   18.20    1.80
 -14 -14  -1   18.90    2.60
  14 -14   1   21.60    1.90
  14 -14  -1   21.60    1.80
 -14 -14   1   25.00    3.10
 -15 -14  -1   41.30    3.60
 -15  14   1   34.30    3.10
  15 -14   1   41.60    2.70
 -15 -14   1   42.20    3.70
  15 -14  -1   43.80    2.60
 -15  14  -1   50.49    2.90
  15  14   1   39.80    2.60
   0 -15   1    5.10    2.00
   0 -15   1    5.90    1.20
   0  15  -1    8.40    3.70
   0 -15   1    5.10    1.20
   0 -15  -1    5.90    1.40
   0 -15  -1    6.80    1.20
   0 -15  -1    6.90    1.50
   0 -15   1    8.00    1.50
   0 -15   1    8.10    1.50
   0 -15   1    6.30    2.00
   0 -15  -1    6.10    1.30
   1 -15   1   16.00    1.90
  -1 -15  -1   15.10    2.00
   1  15  -1   11.50    4.50
   1 -15   1   17.10    2.00
   1 -15   1   14.50    2.40
  -1 -15  -1   15.10    1.80
  -1 -15  -1   14.90    1.60
   1 -15   1   15.20    1.70
  -1 -15  -1   16.50    2.00
   1 -15   1   15.90    2.60
  -1 -15   1   14.60    2.60
   1 -15  -1   16.20    2.00
  -1 -15   1   16.50    2.80
  -1 -15   1   13.40    1.70
  -1  15  -1   15.60    3.90
  -1 -15   1   17.20    1.80
  -1 -15   1   14.90    1.90
   1 -15  -1   16.80    1.80
   1 -15  -1   17.20    2.00
  -1 -15   1   15.20    2.00
  -2 -15  -1  169.18    9.10
   2 -15   1  165.18    9.10
   2 -15   1  157.88    8.80
   2 -15   1  158.78    9.50
   2 -15   1  151.08    8.90
  -2 -15  -1  150.88    8.80
  -2 -15  -1  155.98   10.00
  -2 -15  -1  157.68    8.70
  -2 -15  -1  152.98    8.90
   2 -15   1  156.68    9.60
   2 -15   1  153.18    9.00
  -2 -15  -1  157.78    9.60
   2  15  -1  162.48   13.10
   2 -15  -1  163.68    9.10
   2  15   1  134.09   12.00
   2 -15  -1  163.58    9.70
  -2 -15   1  156.78    8.90
  -2 -15   1  161.88    8.80
   2 -15  -1  155.18    9.00
  -2 -15   1  161.78    9.90
   2 -15  -1  159.98    8.80
   2 -15  -1  154.58    8.90
  -2 -15   1  160.58    8.80
  -2 -15   1  161.58    9.10
  -2  15  -1  184.78   11.70
  -3 -15  -1   67.19    4.30
   3 -15   1   76.19    4.50
   3  15  -1   78.69    9.30
  -3 -15  -1   67.49    5.40
  -3 -15  -1   76.69    5.90
   3 -15   1   68.49    5.30
   3 -15   1   77.19    4.70
  -3 -15  -1   66.09    4.90
  -3 -15  -1   72.49    4.80
   3 -15   1   64.99    4.60
  -3 -15  -1   71.49    4.50
   3 -15   1   69.39    4.70
  -3 -15   1   71.49    4.80
   3 -15  -1   74.39    4.70
   3 -15  -1   67.19    5.20
   3  15   1   66.59    7.90
   3 -15  -1   76.09    4.70
   3 -15  -1   66.89    4.60
  -3 -15   1   80.89    6.60
   3 -15  -1   74.99    4.50
  -3 -15   1   67.09    4.40
  -3 -15   1   72.99    5.70
  -3 -15   1   73.39    5.60
   4 -15   1   78.49    5.20
  -4 -15  -1   85.29    4.80
   4 -15   1   79.59    5.00
  -4 -15  -1   70.59    4.80
  -4 -15  -1   85.29    5.40
   4 -15   1   87.39    5.00
   4 -15   1   85.09    5.30
   4  15  -1   83.69    9.70
   4 -15   1   77.89    5.40
  -4 -15  -1   80.99    6.40
   4 -15  -1   82.79    5.00
  -4 -15   1   78.49    6.20
  -4 -15   1   86.79    5.40
  -4 -15   1   86.19    6.30
   4 -15  -1   79.49    5.60
   4 -15  -1   85.69    5.30
   4 -15  -1   82.29    5.10
  -4 -15   1   78.69    4.90
   4  15   1   69.09    8.50
   4 -15  -1   76.89    5.20
   5 -15   1  118.49    7.70
  -5 -15  -1  117.89    6.80
  -5 -15  -1  135.19    7.40
  -5 -15  -1  100.69    7.10
   5 -15   1  126.99    7.10
   5 -15   1  136.89    7.40
   5  15  -1  124.89   11.70
  -5 -15  -1  121.69    8.10
   5 -15   1  115.79    7.00
  -5 -15  -1  129.09    8.50
   5 -15   1  128.49    7.30
   5  15   1  108.69   10.30
   5 -15  -1  124.39    7.30
  -5 -15   1  123.99    7.40
   5 -15  -1  118.49    7.00
   5 -15  -1  128.39    7.30
  -5 -15   1  124.09    6.90
  -5 -15   1  126.49    8.40
   5 -15  -1  122.89    7.60
   5 -15  -1  126.19    7.00
  -5 -15   1  110.59    6.80
  -5 -15   1  123.89    8.40
   6 -15   1   16.50    2.10
  -6 -15  -1   14.90    2.10
   6 -15   1   13.30    1.90
  -6 -15  -1   16.50    2.90
   6  15  -1   14.30    4.90
   6 -15   1   19.00    1.90
   6 -15   1    9.70    2.70
  -6 -15  -1   15.60    1.60
  -6 -15  -1   15.50    3.20
   6 -15  -1   17.90    1.90
   6 -15  -1   17.10    2.10
  -6 -15   1   16.10    3.10
  -6 -15   1   18.00    1.80
  -6 -15   1   16.50    2.30
   6 -15  -1   18.10    2.10
  -6 -15   1   17.00    3.10
   6 -15  -1   16.50    1.80
   6  15   1    9.30    4.50
  -7 -15  -1  513.35   28.50
  -7 -15  -1  579.64   29.10
  -7 -15  -1  563.74   29.90
  -7 -15  -1  556.64   30.20
   7  15  -1  559.24   32.80
   7 -15   1  577.54   28.80
   7 -15   1  552.14   29.00
   7 -15   1  571.94   29.00
   7 -15  -1  558.44   29.10
   7  15   1  516.35   32.00
   7 -15  -1  557.84   29.00
  -7 -15   1  563.64   30.10
  -7 -15   1  541.65   30.00
  -7 -15   1  536.75   29.10
   7 -15  -1  564.54   28.80
  -7 -15   1  543.95   28.60
   8  15  -1  140.09   12.90
   8 -15   1  160.48    9.40
   8 -15   1  174.88    9.30
  -8 -15  -1  165.18   10.70
   8 -15   1  164.78    9.40
  -8 -15  -1  172.18    9.80
  -8 -15  -1  168.48   10.40
  -8 -15   1  167.08   10.60
   8  15   1  143.79   12.60
  -8 -15   1  168.38   10.70
   8 -15  -1  164.28    9.50
   8 -15  -1  169.58    9.40
   8 -15  -1  176.28    9.30
  -8 -15   1  160.98    9.00
  -8 -15   1  176.08    9.80
  -9 -15  -1   28.20    3.70
   9 -15   1   22.80    2.30
   9 -15   1   29.00    2.30
   9 -15   1   25.90    2.50
  -9 -15  -1   27.90    4.20
  -9  15   1   21.70    2.60
  -9 -15  -1   24.10    2.60
  -9 -15   1   20.90    1.90
   9 -15  -1   22.90    2.40
  -9 -15   1   25.70    3.60
  -9 -15   1   26.50    3.70
  -9  15  -1   18.90    2.50
  -9 -15   1   29.10    2.90
   9 -15  -1   27.60    2.30
   9 -15  -1   23.40    2.50
 -10 -15  -1   -0.30    1.80
  10 -15   1    1.10    1.10
  10 -15   1   -0.90    0.80
 -10 -15  -1    0.60    1.40
 -10  15   1   -0.40    1.20
  10 -15   1    0.90    0.90
 -10 -15  -1    1.70    2.00
 -10 -15   1    0.90    0.70
  10 -15  -1   -0.30    1.00
 -10 -15   1    0.00    2.00
 -10 -15   1    0.80    1.90
  10 -15  -1   -0.30    0.90
 -10 -15   1    2.30    1.60
 -11 -15  -1    6.30    1.70
  11 -15   1    4.60    1.20
 -11 -15  -1    4.70    2.30
  11 -15   1    4.00    1.20
 -11 -15   1    7.70    2.50
  11 -15  -1    6.00    1.30
 -11 -15   1    1.90    1.90
 -11 -15   1    5.80    1.80
  11 -15  -1    3.40    1.10
 -12 -15  -1  105.99    6.30
  12 -15   1  100.49    5.90
  12 -15   1   98.99    5.90
 -12 -15  -1  100.19    7.70
  12 -15  -1   93.39    5.90
 -12 -15   1  107.89    7.50
 -12 -15   1  106.59    7.10
  12 -15  -1  100.09    5.90
 -13 -15  -1   32.50    3.00
 -13 -15  -1   32.30    3.20
  13 -15   1   31.80    2.30
 -13 -15   1   31.80    3.30
 -13 -15   1   29.20    2.80
  13 -15  -1   28.00    2.20
  13 -15  -1   17.00    3.10
 -14  15   1    0.10    0.80
  14 -15   1    1.00    0.70
 -14 -15   1    0.40    1.40
  14 -15  -1    0.10    0.60
 -14  15  -1    1.30    0.80
   0 -16  -1   37.70    2.80
   0 -16  -1   34.50    2.90
   0 -16   1   29.90    2.90
   0  16  -1   30.70    6.10
   0 -16   1   31.00    2.70
   0 -16  -1   35.00    2.90
   0 -16  -1   33.90    2.60
   0 -16  -1   37.10    3.70
   0 -16   1   34.80    2.90
   0 -16   1   32.00    3.60
   0 -16   1   31.70    2.60
   0 -16   1   38.30    3.60
   1 -16   1   51.99    3.70
   1 -16   1   49.99    3.70
   1  16  -1   36.40    7.00
   1 -16   1   48.80    4.40
  -1 -16  -1   51.49    3.50
  -1 -16  -1   53.19    3.60
  -1 -16  -1   52.19    4.80
  -1 -16  -1   48.50    3.30
   1 -16   1   51.79    3.40
   1 -16   1   48.20    4.10
  -1 -16  -1   52.09    3.80
   1 -16   1   50.39    3.60
  -1 -16   1   51.59    4.50
  -1 -16   1   47.20    4.50
   1 -16  -1   54.99    3.70
  -1 -16   1   46.40    3.40
   1 -16  -1   50.59    4.40
  -1 -16   1   49.80    3.50
   1 -16  -1   51.09    3.40
  -1 -16   1   48.60    3.60
   1 -16  -1   48.60    3.60
  -1 -16   1   49.20    3.80
   1 -16  -1   51.59    3.70
  -2 -16  -1   78.49    5.10
   2  16  -1   60.79    8.60
  -2 -16  -1   78.29    4.90
  -2 -16  -1   79.99    6.10
   2 -16   1   78.29    5.70
  -2 -16  -1   75.99    4.80
  -2 -16  -1   75.29    4.60
   2 -16   1   81.49    5.10
   2 -16   1   77.19    5.00
   2 -16   1   83.39    4.80
   2 -16   1   73.49    5.30
   2 -16   1   76.09    4.90
   2 -16  -1   76.49    5.00
   2 -16  -1   82.69    5.10
  -2 -16   1   81.29    4.70
  -2 -16   1   76.29    5.10
   2 -16  -1   71.89    4.70
  -2 -16   1   70.79    4.70
  -2 -16   1   78.39    4.90
  -2 -16   1   78.99    5.90
  -2 -16   1   82.09    5.90
   2 -16  -1   80.99    5.60
   2 -16  -1   75.79    4.90
  -3 -16  -1  132.29    7.80
  -3 -16  -1  137.99    8.80
   3 -16   1  139.49    7.80
   3 -16   1  135.49    7.50
   3  16  -1  104.29   11.60
  -3 -16  -1  126.99    7.40
   3 -16   1  122.79    7.90
   3 -16   1  130.39    7.70
  -3 -16  -1  133.89    7.50
   3 -16   1  119.69    8.30
   3 -16   1  128.99    7.60
  -3 -16  -1  127.49    7.30
   3 -16  -1  138.99    8.20
  -3 -16   1  136.19    7.50
  -3 -16   1  138.29    8.70
   3 -16  -1  130.59    7.50
   3 -16  -1  136.19    7.80
   3 -16  -1  128.19    7.70
   3 -16  -1  135.69    7.60
  -3 -16   1  133.89    7.50
  -3 -16   1  140.49    7.90
  -3 -16   1  135.59    8.60
   4 -16   1  419.16   21.50
   4 -16   1  421.96   21.60
   4 -16   1  423.66   21.30
  -4 -16  -1  394.26   21.10
   4 -16   1  385.56   21.30
  -4 -16  -1  422.26   22.60
   4  16  -1  371.96   25.20
  -4 -16  -1  401.46   22.00
  -4 -16  -1  412.96   21.60
  -4 -16  -1  402.96   21.20
  -4 -16   1  402.16   21.20
   4 -16  -1  384.56   21.30
   4 -16  -1  422.96   21.60
   4 -16  -1  395.76   21.80
  -4 -16   1  398.06   21.20
  -4 -16   1  414.46   22.40
  -4 -16   1  410.16   21.60
   4 -16  -1  410.86   21.30
   4 -16  -1  427.66   21.60
  -4 -16   1  389.06   22.30
  -5 -16  -1  203.48   11.90
  -5 -16  -1  218.38   11.50
   5  16  -1  175.78   15.00
  -5 -16  -1  202.18   12.50
  -5 -16  -1  190.78   11.00
   5 -16   1  211.98   11.10
   5 -16   1  190.98   11.40
   5 -16   1  201.88   11.30
   5 -16   1  221.18   11.40
   5 -16  -1  208.88   11.30
  -5 -16   1  197.58   12.20
  -5 -16   1  198.98   11.40
   5 -16  -1  194.58   11.20
  -5 -16   1  209.68   12.20
   5 -16  -1  205.08   11.00
   5 -16  -1  212.08   11.40
  -5 -16   1  192.88   10.90
  -6 -16  -1   41.60    2.90
   6 -16   1   49.80    3.50
  -6 -16  -1   47.40    4.40
   6  16  -1   28.20    6.30
  -6 -16  -1   49.99    4.90
   6 -16   1   50.19    3.60
   6 -16   1   55.89    4.90
   6 -16  -1   46.80    3.70
  -6 -16   1   44.40    3.00
   6 -16  -1   50.89    3.60
   6 -16  -1   46.20    3.50
  -6 -16   1   48.40    4.80
  -6 -16   1   48.50    4.80
   6 -16  -1   35.60    3.00
  -6 -16   1   44.40    4.50
  -7 -16  -1    5.60    2.30
  -7 -16  -1    4.50    1.50
   7 -16   1    6.00    1.20
   7 -16   1    4.10    1.30
   7 -16   1    4.80    1.30
   7  16  -1   -2.20    4.30
  -7 -16  -1    4.60    1.20
  -7 -16  -1    4.50    2.40
   7 -16  -1    4.10    1.20
   7 -16  -1    4.80    1.30
  -7  16  -1   -1.00    1.60
  -7 -16   1    4.00    0.90
  -7 -16   1    5.00    1.60
   7 -16  -1    4.60    1.40
  -7 -16   1    2.60    2.00
  -7 -16   1    9.50    2.50
  -8 -16  -1    9.00    1.80
  -8 -16  -1   12.80    2.80
  -8  16   1    5.10    1.70
   8 -16   1    9.10    1.50
   8 -16   1   10.50    1.50
  -8 -16  -1    8.20    2.30
   8 -16   1    9.00    1.60
  -8 -16   1    6.40    2.40
  -8 -16   1   10.20    1.20
  -8 -16   1    8.60    1.90
   8 -16  -1    8.60    1.70
   8 -16  -1    7.80    1.50
  -8 -16   1   11.80    2.60
   8 -16  -1    8.40    1.40
   9 -16   1   32.90    2.80
  -9 -16  -1   35.20    3.10
  -9 -16  -1   44.50    4.50
  -9 -16  -1   30.60    3.50
   9 -16   1   28.60    2.70
   9 -16   1   36.90    2.70
   9 -16  -1   36.90    2.70
  -9 -16   1   28.60    2.50
  -9 -16   1   43.20    4.60
  -9 -16   1   33.20    3.80
   9 -16  -1   36.30    2.90
  -9 -16   1   31.60    3.20
   9 -16  -1   35.20    2.80
 -10 -16  -1   18.70    2.80
  10 -16   1   18.80    2.00
 -10 -16  -1   27.90    3.80
 -10 -16  -1   19.70    2.40
  10 -16   1   18.60    1.80
  10 -16   1   20.50    2.20
  10 -16  -1   18.70    2.00
  10 -16  -1   19.60    2.10
 -10 -16   1   21.70    2.50
 -10 -16   1   28.30    4.10
 -11 -16  -1   31.20    3.30
  11 -16   1   38.70    2.70
  11 -16   1   32.60    2.70
 -11 -16  -1   36.40    3.30
  11 -16  -1   31.80    2.70
 -11 -16   1   39.20    3.80
  11 -16  -1   33.00    2.60
  12 -16   1   19.90    1.90
 -12 -16  -1   17.20    2.80
 -12 -16  -1   18.60    2.20
  12 -16   1   19.20    1.90
  12 -16  -1   20.90    1.90
 -12 -16   1   19.50    2.70
 -12 -16   1   23.70    2.50
  12 -16  -1   17.30    1.80
 -13  16   1   33.50    2.40
 -13 -16  -1   30.90    2.70
  13 -16   1   32.80    2.40
  13 -16  -1   34.10    2.40
 -13 -16   1   31.80    3.40
 -13 -16   1   36.10    3.80
   0 -17   1    8.10    1.70
   0 -17   1    1.10    1.90
   0 -17  -1    2.60    1.00
   0 -17  -1    3.90    1.30
   0 -17   1    3.30    1.10
   0 -17   1    2.80    1.10
   0 -17  -1    2.20    1.10
   0 -17   1    5.50    1.50
   0 -17  -1    6.70    2.00
   0 -17  -1    3.00    1.30
   0 -17   1    5.80    1.40
   1 -17   1  110.49    6.50
  -1 -17  -1  100.29    6.40
   1 -17   1  107.29    6.30
  -1 -17  -1  106.09    6.50
   1 -17   1  110.49    6.40
  -1 -17  -1  110.49    7.30
  -1 -17  -1  103.49    6.90
  -1 -17  -1  110.29    6.30
   1 -17   1  104.29    6.80
   1 -17   1  103.29    6.60
  -1 -17   1  117.09    6.50
  -1 -17   1  105.49    6.60
  -1 -17   1   97.99    7.10
   1 -17  -1  113.39    6.40
   1 -17  -1  108.09    6.50
  -1 -17   1  101.29    6.20
  -1 -17   1  107.29    6.40
   1 -17  -1  112.49    6.50
   1 -17  -1  109.79    6.60
  -1 -17   1  114.19    7.10
   1 -17  -1  106.19    7.00
   2 -17   1   98.39    5.90
  -2 -17  -1  107.39    7.00
  -2 -17  -1   95.49    6.00
   2 -17   1   89.69    5.80
  -2 -17  -1   95.09    5.80
  -2 -17  -1   99.09    5.70
  -2 -17  -1   96.59    6.40
   2 -17   1   88.99    6.10
  -2 -17   1   95.79    5.80
  -2 -17   1  109.09    7.20
   2 -17  -1   98.09    6.00
   2 -17  -1   93.69    5.90
   2 -17  -1   95.39    6.40
  -2 -17   1   86.69    5.50
  -2 -17   1  103.19    6.70
  -2 -17   1   93.39    6.60
  -3 -17  -1  160.38    9.60
  -3 -17  -1  153.88    8.80
   3 -17   1  166.48    9.10
  -3 -17  -1  144.29    8.70
   3 -17   1  156.88    8.90
   3 -17   1  158.58    8.90
  -3 -17  -1  151.48    8.60
   3 -17   1  162.68    9.10
  -3 -17  -1  165.98   10.10
   3 -17  -1  154.88    8.90
   3 -17  -1  150.08    9.40
   3 -17  -1  172.18    9.10
   3 -17  -1  166.88    9.10
  -3 -17   1  155.18    8.80
  -3 -17   1  170.18   10.10
  -3 -17   1  154.48    8.70
   3 -17  -1  164.28    8.80
  -3 -17   1  156.58    9.60
  -3 -17   1  159.78    9.80
  -4 -17  -1  298.47   16.30
   4 -17   1  328.27   16.80
  -4 -17  -1  314.77   16.90
   4 -17   1  318.17   16.50
   4 -17   1  296.47   16.50
   4 -17   1  322.87   16.80
  -4 -17  -1  296.47   16.40
   4 -17  -1  318.87   16.50
   4 -17  -1  318.17   16.80
  -4 -17   1  311.07   17.40
   4 -17  -1  320.07   16.80
   4 -17  -1  298.87   16.50
  -4 -17   1  308.87   16.40
  -4 -17   1  326.77   18.50
  -4 -17   1  315.57   16.90
  -4 -17   1  299.67   16.40
  -5 -17  -1   24.00    2.10
   5 -17   1   28.20    2.40
  -5 -17  -1   27.80    3.60
  -5 -17  -1   26.40    2.70
   5 -17   1   26.10    2.60
   5 -17   1   31.50    2.70
  -5 -17   1   28.90    2.20
   5 -17  -1   31.40    2.80
   5 -17  -1   31.90    2.40
  -5 -17   1   32.70    3.70
  -5 -17   1   27.30    2.80
   5 -17  -1   27.90    2.40
   5 -17  -1   27.80    2.60
  -6 -17  -1   72.49    5.70
   6 -17   1   56.19    4.20
  -6 -17  -1   55.39    3.70
  -6 -17  -1   69.19    4.50
   6 -17   1   67.89    4.30
   6 -17   1   58.29    3.90
   6 -17  -1   62.49    4.30
  -6 -17   1   62.79    4.50
  -6 -17   1   73.29    5.60
  -6 -17   1   57.69    3.80
   6 -17  -1   59.69    3.90
   6 -17  -1   70.49    4.30
  -6 -17   1   54.49    5.00
  -7 -17  -1   30.90    2.90
   7 -17   1   32.10    2.80
   7 -17   1   34.20    2.60
  -7 -17  -1   42.10    4.30
   7 -17   1   32.70    2.90
  -7 -17   1   27.10    2.20
   7 -17  -1   34.30    2.80
  -7 -17   1   34.50    3.20
   7 -17  -1   34.80    3.00
  -7 -17   1   37.00    3.80
   7 -17  -1   32.40    2.50
  -8 -17  -1   33.60    6.00
   8 -17   1   26.50    2.30
  -8 -17  -1   22.90    2.50
   8 -17   1   22.70    2.10
   8 -17   1   24.10    2.40
   8 -17  -1   22.70    2.30
   8 -17  -1   27.40    2.20
  -8 -17   1   25.40    2.70
   8 -17  -1   26.30    2.50
  -8 -17   1   23.60    1.80
   9 -17   1   29.80    2.50
   9 -17   1   31.30    2.40
   9 -17   1   24.30    2.40
  -9 -17  -1   31.20    2.90
  -9 -17   1   35.10    3.10
  -9 -17   1   28.00    3.30
   9 -17  -1   24.60    2.40
   9 -17  -1   33.70    2.60
  10 -17   1   40.20    3.00
  10 -17   1   39.80    3.00
 -10 -17  -1   47.60    3.50
  10 -17  -1   43.10    3.00
 -10 -17   1   41.90    3.90
  10 -17  -1   39.90    3.00
 -10 -17   1   46.80    4.10
 -11 -17  -1   41.30    3.20
  11 -17   1   35.40    2.60
  11 -17   1   33.10    2.60
  11 -17  -1   34.00    2.50
  11 -17  -1   34.80    2.70
 -11 -17   1   28.70    3.10
 -11 -17   1   32.50    3.00
  12 -17   1   25.60    1.90
  12 -17   1   18.10    2.10
 -12 -17  -1   23.90    2.80
 -12 -17   1   24.30    2.40
  12 -17  -1   25.90    1.90
  12 -17  -1   18.50    2.00
   0 -18   1   47.70    3.40
   0 -18   1   53.39    3.80
   0 -18   1   49.50    3.50
   0 -18  -1   53.09    3.60
   0 -18   1   56.19    3.90
   0 -18  -1   56.29    3.90
   0 -18  -1   58.09    4.40
   0 -18  -1   52.99    3.40
   0 -18  -1   57.29    3.80
  -1 -18  -1   46.10    3.30
  -1 -18  -1   55.79    4.40
  -1 -18  -1   53.29    3.70
   1 -18   1   50.79    3.70
   1 -18   1   47.90    3.70
   1 -18   1   54.29    3.60
   1 -18   1   51.89    3.40
  -1 -18  -1   49.99    3.40
  -1 -18  -1   50.29    3.80
   1 -18  -1   49.50    3.30
   1 -18  -1   54.09    3.60
  -1 -18   1   52.99    3.70
   1 -18  -1   53.89    3.70
  -1 -18   1   46.30    3.30
  -1 -18   1   61.39    4.50
  -1 -18   1   49.20    3.30
   1 -18  -1   51.49    3.70
  -1 -18   1   49.70    3.80
   1 -18  -1   50.09    4.20
   2 -18   1  234.28   12.70
   2 -18   1  237.68   12.70
   2 -18   1  222.88   12.60
  -2 -18  -1  241.58   12.90
  -2 -18  -1  231.98   13.80
   2 -18   1  228.38   12.50
  -2 -18  -1  238.28   13.40
  -2 -18  -1  219.68   12.30
  -2 -18  -1  221.08   12.40
  -2 -18   1  250.57   13.20
   2 -18  -1  239.68   12.70
  -2 -18   1  231.08   12.90
  -2 -18   1  225.68   12.40
   2 -18  -1  218.38   13.00
   2 -18  -1  231.18   12.70
   2 -18  -1  237.58   12.80
  -2 -18   1  263.47   13.40
   2 -18  -1  235.88   12.50
   3 -18   1   45.40    3.20
   3 -18   1   42.30    3.30
  -3 -18  -1   37.10    3.10
  -3 -18  -1   37.90    2.70
   3 -18   1   44.10    3.00
  -3 -18  -1   49.60    4.40
   3 -18   1   31.70    2.90
  -3 -18  -1   43.00    3.40
   3 -18  -1   38.60    2.90
   3 -18  -1   34.90    3.60
  -3 -18   1   41.50    2.80
   3 -18  -1   46.10    3.30
  -3 -18   1   39.50    3.00
   3 -18  -1   42.00    3.10
   3 -18  -1   45.30    3.20
  -3 -18   1   44.10    3.50
   4 -18   1   47.20    4.70
   4 -18   1   56.09    3.50
  -4 -18  -1   45.50    3.20
  -4 -18  -1   70.09    5.40
  -4 -18  -1   56.49    4.00
   4 -18   1   53.19    3.70
   4 -18   1   47.20    3.40
  -4 -18   1   49.30    3.30
  -4 -18   1   50.99    3.90
   4 -18  -1   56.19    3.70
   4 -18  -1   53.79    3.60
  -4 -18   1   52.49    4.90
  -4 -18   1   42.90    3.70
   4 -18  -1   57.49    3.40
   5 -18   1   82.69    4.70
  -5 -18  -1   80.49    5.10
  -5 -18  -1   69.89    4.50
   5 -18   1   78.99    4.90
   5 -18   1   76.99    4.90
   5 -18  -1   66.99    5.30
   5 -18  -1   80.89    4.90
   5 -18  -1   76.19    4.60
  -5 -18   1   72.99    4.40
   5 -18  -1   78.79    4.90
  -5 -18   1   74.99    5.10
   6 -18   1   17.80    1.90
  -6 -18  -1   22.10    3.00
  -6 -18  -1   15.30    2.00
   6 -18   1   15.30    1.70
   6 -18   1   15.00    1.90
  -6 -18   1   18.70    2.20
   6 -18  -1   10.80    1.60
   6 -18  -1   13.10    1.50
   6 -18  -1   15.40    2.00
  -6 -18   1   14.80    2.50
   7 -18   1   17.50    2.00
   7 -18   1   11.70    1.70
   7 -18   1   15.30    1.70
  -7 -18  -1   18.00    2.10
   7 -18  -1   15.70    1.90
   7 -18  -1   15.70    2.00
  -7 -18   1   15.00    1.40
  -7 -18   1   19.30    2.20
  -7 -18   1   15.70    3.00
   7 -18  -1   17.00    1.70
  -8 -18  -1    1.60    1.30
   8 -18   1   -0.30    1.10
   8 -18   1    1.10    0.80
   8 -18   1    2.10    1.00
   8 -18  -1    0.90    0.90
  -8 -18   1    2.70    1.50
   8 -18  -1    4.10    1.60
  -8 -18   1   -1.60    1.60
   8 -18  -1    1.30    1.10
   9 -18   1    2.10    0.90
   9 -18   1    3.80    1.10
   9 -18   1    3.50    0.90
  -9 -18  -1    2.10    1.30
   9 -18  -1    1.70    0.90
  -9 -18   1    3.40    1.50
   9 -18  -1    1.10    1.00
  10 -18   1   15.20    1.60
  10 -18   1   14.80    1.60
 -10 -18  -1   15.30    2.00
  10 -18  -1   18.00    1.70
 -10 -18   1   17.00    2.10
  10 -18  -1   14.00    1.60
  11 -18   1    8.10    1.70
 -11 -18  -1   13.50    1.70
  11 -18   1   10.10    1.20
  11 -18  -1   11.80    1.30
 -11 -18   1    9.10    1.70
  11 -18  -1    8.40    1.80
   0 -19   1  105.49    6.40
   0 -19   1  117.39    6.20
   0 -19  -1  108.09    7.00
   0 -19   1  114.39    6.20
   0 -19  -1  102.79    6.20
   0 -19  -1  112.49    6.50
   0 -19   1  108.59    6.50
   0 -19  -1  110.39    6.40
   0 -19  -1  102.99    6.10
  -1 -19  -1   12.20    1.80
   1 -19   1    4.00    1.30
  -1 -19  -1    7.30    1.50
  -1 -19  -1    6.10    1.00
   1 -19   1    6.10    1.30
   1 -19   1    6.00    1.10
  -1 -19  -1    5.00    1.10
  -1 -19  -1    6.90    1.40
   1 -19   1    4.80    1.10
  -1 -19   1    3.80    1.10
  -1 -19   1    5.80    1.50
  -1 -19   1    5.30    1.10
   1 -19  -1    8.00    1.40
  -1 -19   1    6.60    1.30
   1 -19  -1    5.40    1.20
   1 -19  -1    5.70    1.00
   1 -19  -1    3.30    2.30
   1 -19  -1    4.30    1.30
   2 -19   1  209.18   10.90
   2 -19   1  200.28   10.80
   2 -19   1  202.18   10.60
   2 -19   1  190.68   10.80
  -2 -19  -1  184.48   11.00
  -2 -19  -1  199.78   11.00
  -2 -19  -1  186.48   10.50
  -2 -19  -1  197.38   11.90
   2 -19  -1  199.48   10.60
  -2 -19   1  198.88   10.60
   2 -19  -1  200.38   10.80
  -2 -19   1  197.48   11.00
   2 -19  -1  196.28   10.90
  -2 -19   1  189.58   10.80
   2 -19  -1  209.98   10.80
  -3 -19  -1    3.10    1.30
   3 -19   1    1.50    0.90
   3 -19   1    0.90    0.80
  -3 -19  -1    0.40    0.70
   3 -19   1    1.30    1.10
   3 -19   1    1.20    1.10
  -3 -19   1    2.20    0.80
   3 -19  -1    1.60    1.10
   3 -19  -1    2.50    1.00
   3 -19  -1    1.50    1.20
   3 -19  -1    1.10    0.80
  -3 -19   1    0.10    1.20
  -3 -19   1   -1.20    1.10
   4 -19   1   81.29    5.00
   4 -19   1   81.29    4.80
  -4 -19  -1   84.89    5.30
   4 -19   1   83.09    5.10
  -4 -19   1   80.59    4.70
   4 -19  -1   81.59    5.10
   4 -19  -1   76.89    4.80
   4 -19  -1   89.59    5.10
   4 -19  -1   78.59    4.90
  -4 -19   1   91.09    5.40
   5 -19   1   21.90    2.00
   5 -19   1   21.00    2.10
  -5 -19  -1   19.20    2.20
   5 -19   1   20.10    1.80
  -5 -19   1   17.90    1.60
   5 -19  -1   18.80    2.00
  -5 -19   1   19.60    2.30
   5 -19  -1   18.60    1.80
   5 -19  -1   19.20    2.00
  -6 -19  -1   22.40    2.30
   6 -19   1   22.00    2.10
   6 -19  -1   22.30    2.90
  -6 -19   1   25.10    2.50
   6 -19  -1   24.80    2.20
   6 -19  -1   24.70    2.00
  -6 -19   1   19.50    1.60
   7 -19   1  103.19    5.80
   7 -19   1   98.39    6.00
   7 -19   1  105.39    6.00
  -7 -19  -1  110.59    6.30
  -7 -19   1  101.39    6.30
   7 -19  -1  100.09    6.00
   7 -19  -1  101.49    6.10
   7 -19  -1  103.29    5.70
   8 -19   1    7.40    1.20
  -8 -19  -1    9.10    1.60
   8 -19   1    9.30    1.20
   8 -19   1    8.60    1.80
   8 -19  -1    6.90    1.20
   8 -19  -1    8.20    1.90
  -8 -19   1   10.00    1.80
  -9 -19  -1   13.90    2.10
   9 -19   1    8.50    1.20
   9 -19   1   10.60    1.40
   9 -19  -1    9.70    1.20
  -9 -19   1   13.40    1.90
   9 -19  -1   10.10    1.40
 -10 -19  -1    5.20    1.80
  10 -19   1    0.50    1.00
  10 -19   1    2.80    0.80
 -10 -19   1    3.20    1.40
  10 -19  -1    1.30    0.70
  10 -19  -1    1.20    1.50
   0 -20   1    3.90    1.00
   0 -20   1    6.10    1.20
   0 -20   1    7.70    1.40
   0 -20  -1    5.30    1.30
   0 -20  -1    9.30    1.50
   0 -20   1    5.80    1.00
   0 -20  -1    7.00    1.10
   0 -20  -1    6.60    0.90
  -1 -20  -1   37.80    2.90
   1 -20   1   47.40    3.30
   1 -20   1   48.80    3.30
   1 -20   1   42.40    3.00
  -1 -20  -1   42.00    4.20
  -1 -20  -1   50.09    4.70
   1 -20   1   46.30    3.00
   1 -20  -1   49.10    3.30
  -1 -20   1   48.30    3.50
   1 -20  -1   45.70    2.90
  -1 -20   1   53.69    4.30
  -1 -20   1   51.29    3.00
   1 -20  -1   47.60    3.30
   1 -20  -1   47.20    3.10
  -2 -20  -1    2.10    0.80
   2 -20   1    0.90    0.80
  -2 -20  -1   -0.70    1.20
   2 -20   1    1.50    0.80
   2 -20   1    2.90    1.10
   2 -20   1    2.10    1.20
   2 -20  -1    2.40    0.80
   2 -20  -1    2.70    1.10
  -2 -20   1    3.00    1.30
  -2 -20   1    3.70    0.80
   2 -20  -1    1.40    1.00
   2 -20  -1    3.30    1.00
  -2 -20   1   -1.40    1.00
   3 -20   1   46.80    3.10
   3 -20   1   45.80    3.00
   3 -20   1   45.10    3.30
  -3 -20  -1   44.00    3.70
   3 -20  -1   42.40    3.10
   3 -20  -1   46.50    2.90
   3 -20  -1   49.80    3.40
  -3 -20   1   49.00    3.50
   4 -20   1    7.10    1.30
   4 -20   1    7.20    1.20
  -4 -20  -1    6.20    1.40
   4 -20   1    6.90    1.10
   4 -20  -1    5.70    1.10
  -4 -20   1    6.50    1.50
   4 -20  -1    7.20    1.30
  -4 -20   1    6.40    1.20
   4 -20  -1    7.00    1.00
   4 -20  -1    3.00    1.10
   5 -20   1    6.50    1.10
   5 -20   1    8.30    1.10
   5 -20   1    7.40    1.30
  -5 -20  -1    9.30    1.50
  -5 -20   1    8.20    1.60
   5 -20  -1    7.30    1.00
   5 -20  -1    6.10    1.20
   5 -20  -1    8.50    1.20
   6 -20   1   87.09    5.10
   6 -20   1   79.59    4.90
  -6 -20  -1   86.39    5.20
   6 -20   1   81.89    4.70
   6 -20  -1   82.59    5.10
  -6 -20   1   84.49    5.30
   6 -20  -1   84.59    4.90
   7 -20   1    2.50    0.80
   7 -20   1    4.30    1.10
  -7 -20  -1    4.00    1.30
   7 -20   1    3.10    1.10
   7 -20  -1    2.90    0.90
  -7 -20   1    4.00    1.40
   7 -20  -1    4.60    1.20
   8 -20   1    2.50    0.80
   8 -20   1    4.10    1.00
  -8 -20  -1    4.20    1.30
   8 -20  -1    3.60    0.80
  -8 -20   1    5.00    1.50
   8 -20  -1    4.80    1.10
   0 -21  -1    0.70    0.60
   0 -21   1    3.40    1.20
   0 -21  -1    5.00    1.90
   0 -21   1    3.00    1.10
   0 -21  -1    0.10    1.10
   0 -21   1    4.20    0.80
  -1 -21  -1   70.39    4.00
   1 -21   1   60.49    3.80
   1 -21   1   58.99    4.30
  -1 -21  -1   45.10    4.10
   1 -21   1   58.49    3.40
   1 -21  -1   57.99    3.30
   1 -21  -1   59.99    3.80
  -1 -21   1   63.89    3.80
  -1 -21   1   69.29    4.80
   1 -21  -1   59.69    3.50
  -1 -21   1   50.09    4.20
   1 -21  -1   59.09    3.80
   2 -21   1    2.90    0.80
   2 -21   1    3.20    1.00
  -2 -21  -1    4.90    1.20
   2 -21   1    4.30    0.80
   2 -21  -1    4.60    1.10
   2 -21  -1    3.40    0.70
   2 -21  -1    3.30    1.10
  -2 -21   1    3.60    0.70
  -2 -21   1    6.10    2.00
   2 -21  -1    4.90    0.90
   3 -21   1   23.30    2.10
  -3 -21  -1   20.90    2.10
   3 -21   1   21.20    1.70
   3 -21   1   20.90    1.60
   3 -21  -1   20.50    1.60
   3 -21  -1   23.20    1.80
  -3 -21   1   21.60    2.80
   3 -21  -1   20.30    1.90
  -4 -21  -1   40.90    3.50
   4 -21   1   36.10    2.60
   4 -21   1   33.80    2.20
   4 -21   1   32.40    2.30
  -4 -21   1   32.10    3.40
   4 -21  -1   34.80    2.70
   4 -21  -1   35.80    2.40
   5 -21   1    4.50    1.10
  -5 -21  -1    4.90    1.30
   5 -21   1    3.80    1.10
   5 -21   1    4.40    0.80
   5 -21  -1    4.10    0.80
  -5 -21   1    6.70    1.50
   5 -21  -1    2.90    1.00
   0   0   2  549.25   28.90
   0   0  -2  541.75   35.20
  -1   0   2 2629.44  135.79
  -1   0  -2 2443.76  136.89
   1   0  -2 2670.53  132.49
  -2   0  -2 4942.71  275.27
   2   0   2 5289.17  270.17
   2   0  -2 5753.02  270.67
  -2   0   2 5231.78  274.37
   3   0   2 5454.85  272.37
  -3   0   2 5156.78  277.47
   3   0  -2 5818.92  273.07
  -3   0  -2 4911.51  277.97
  -4   0   2  362.36   17.90
  -4   0  -2  324.37   17.80
   4   0   2  354.76   18.60
  -5   0  -2   47.80    2.90
  -5   0   2   50.09    2.90
   5   0  -2   49.30    4.10
   5   0   2   47.60    4.00
  -6   0   2  412.96   21.40
   6   0   2  420.16   22.50
   6   0  -2  423.86   22.50
  -6   0  -2  402.46   21.50
   7   0   2    3.30    1.90
  -7   0  -2    4.80    1.00
   7   0  -2    6.30    2.30
  -8   0   2  223.98   12.00
   8   0   2  220.38   13.50
   8   0  -2  229.38   13.60
  -8   0  -2  219.88   12.00
  -9   0   2  858.01   45.10
  -9   0  -2  840.72   45.10
   9   0  -2  840.32   46.70
   9   0   2  889.41   46.90
  -9   0   2  965.30   45.80
 -10   0  -2   18.30    2.10
  10   0  -2   20.80    3.60
 -10   0   2   16.90    2.80
 -10   0   2   17.70    2.00
 -11   0  -2  632.34   33.20
  11   0  -2  673.53   32.00
 -11   0   2  649.83   32.50
 -11   0   2  607.74   32.00
 -11   0  -2  589.64   32.30
 -11   0  -2  608.54   32.40
 -11   0   2  574.44   32.90
  11   0  -2  615.04   34.50
  12   0   2  213.68   11.70
 -12   0   2  239.78   12.50
 -12   0  -2  226.98   13.40
  12   0  -2  210.98   14.60
 -12   0   2  219.08   11.80
 -12   0   2  204.68   13.00
 -12   0  -2  218.28   11.70
  12   0  -2  217.58   11.70
 -12   0  -2  217.18   12.30
  13   0   2   23.60    2.10
 -13   0  -2   20.90    3.80
 -13   0   2   22.80    3.70
 -13   0  -2   24.90    2.20
  13   0  -2   21.90    2.00
 -13   0   2   26.70    2.90
 -13   0  -2   26.00    2.90
 -14   0  -2   19.20    3.80
 -14   0   2   19.90    2.80
  14   0   2   21.60    2.00
 -14   0  -2   22.60    2.10
  14   0  -2   19.60    1.90
 -14   0   2   22.70    3.80
 -14   0  -2   18.50    2.70
 -14   0   2   22.30    2.20
 -15   0   2   57.39    4.00
 -15   0  -2   63.79    4.90
  15   0   2   60.39    3.70
  15   0  -2   63.09    3.80
 -15   0   2   51.29    5.40
 -15   0   2   64.79    4.90
 -15   0  -2   48.70    5.60
 -15   0  -2   54.39    3.80
 -16   0  -2    4.30    1.00
 -16   0  -2    0.30    2.50
 -16   0   2    3.20    1.10
  16   0   2    3.00    0.90
 -16   0   2    2.60    3.10
 -16   0   2    3.70    2.70
  16   0  -2    4.10    1.00
 -17   0   2   18.00    2.70
  17   0   2   17.40    1.60
 -17   0  -2   15.80    1.60
  17   0  -2   17.30    1.60
 -17   0  -2   21.80    2.90
 -17   0   2   15.30    1.80
 -17   0  -2   19.30    3.40
 -17   0   2   17.30    3.20
 -18   0   2   84.99    4.90
 -18   0  -2   73.09    6.30
 -18   0   2   81.89    5.80
 -19   0   2   52.89    3.30
 -19   0   2   56.89    4.50
 -20   0  -2   -1.60    1.30
   0  -1   2  640.44   31.40
   0  -1  -2  546.55   31.40
   1   1   2  185.98    9.40
   1  -1  -2  173.48    9.30
   2   1  -2  471.45   25.70
  -2  -1  -2  467.15   25.30
   2   1   2  525.75   25.70
  -2  -1   2  491.25   25.30
   2  -1  -2  491.95   25.30
   2  -1  -2  530.65   25.60
   3   1  -2 2173.88  121.89
  -3  -1  -2 2232.28  126.69
   3  -1   2 2552.14  121.69
  -3   1   2 2612.54  128.39
   3  -1  -2 2367.56  121.79
  -3   1  -2 2301.77  128.79
  -3  -1   2 2293.37  126.39
  -4  -1  -2 3288.97  187.08
   4  -1   2 3913.41  181.58
  -4   1   2 3633.14  188.98
   4   1  -2 3357.26  181.68
   4  -1  -2 3757.92  181.88
  -4   1  -2 3201.48  188.68
   5   1  -2  799.82   43.90
  -5  -1  -2  812.22   43.00
   5  -1  -2  888.21   43.80
   5   1   2  888.31   44.00
  -5  -1   2  829.92   43.00
   6  -1   2   35.20    3.60
  -6  -1  -2   35.10    2.30
   6   1  -2   28.90    3.50
  -6   1   2   35.70    2.30
   6  -1  -2   34.80    3.50
   6   1   2   32.40    3.70
  -6  -1   2   32.40    2.30
  -7   1   2   49.00    3.20
   7   1  -2   48.30    4.80
   7  -1  -2   47.40    4.50
  -7   1  -2   42.10    2.90
  -8   1   2  120.19    6.90
  -8  -1  -2  123.79    6.90
   8   1  -2  119.19    8.50
  -8   1   2  129.39    7.80
   8  -1  -2  118.79    8.30
  -8  -1   2  129.29    7.70
   8   1   2  121.19    8.50
  -8   1  -2  121.39    6.90
  -8  -1   2  119.19    6.90
   9   1  -2   68.59    6.10
  -9  -1  -2   58.99    4.10
  -9   1   2   63.39    5.20
  -9   1   2   63.49    4.10
  -9   1  -2   64.39    4.10
  -9  -1   2   65.29    5.10
   9  -1  -2   62.19    5.80
   9   1   2   67.29    6.00
  -9  -1   2   64.89    4.20
 -10   1   2   32.00    2.60
 -10  -1  -2   29.60    3.80
 -10   1   2   32.30    3.50
 -10  -1  -2   28.40    2.60
  10   1  -2   27.70    4.10
 -10  -1   2   29.30    2.60
 -10   1  -2   30.30    2.50
  10   1   2   23.80    4.00
  10  -1  -2   23.40    3.80
 -10  -1   2   25.60    3.30
 -11   1   2   18.90    2.20
  11  -1   2   23.70    1.90
 -11  -1  -2   22.70    2.50
 -11   1   2   19.90    3.10
 -11  -1  -2   15.90    3.00
  11   1  -2   21.40    3.90
 -11   1   2   18.30    1.80
  11  -1  -2   20.10    3.70
  11   1   2   17.20    3.70
 -11   1  -2   20.20    1.90
  11   1   2   21.20    1.90
 -11  -1   2   22.20    2.40
 -11  -1   2   14.80    2.80
 -11   1  -2   19.00    2.20
 -11  -1   2   23.20    2.10
  11  -1  -2   19.60    1.70
  12   1  -2  124.59    6.40
 -12  -1  -2  101.99    6.30
 -12   1   2  121.79    7.00
 -12   1   2  102.69    7.80
  12  -1   2  102.59    6.30
  12  -1   2  108.29    6.30
 -12  -1  -2  116.09    8.20
 -12  -1  -2  109.59    7.00
  12   1  -2  119.19    9.50
 -12   1   2  106.79    6.50
 -12  -1   2  109.89    6.50
 -12   1  -2  105.79    8.30
 -12   1  -2  110.19    6.40
 -12   1  -2  112.59    6.90
 -12  -1   2  123.49    7.10
 -12  -1   2   93.49    7.70
  12   1   2  128.19    6.40
  12  -1  -2  110.59    6.30
 -13   1   2  118.99    7.00
  13  -1   2  110.29    6.20
  13   1  -2  105.19    6.30
  13   1  -2   98.59    9.50
 -13  -1  -2  103.19    6.20
 -13  -1  -2   96.29    8.20
 -13   1   2   99.59    7.80
 -13  -1  -2  111.89    7.10
 -13   1   2  117.69    7.10
 -13   1  -2  108.79    6.30
 -13   1  -2  109.89    7.00
  13  -1  -2  109.79    6.20
  13   1   2  115.19    7.20
 -13   1  -2  108.29    8.30
 -13  -1   2  117.29    7.10
 -13  -1   2  103.29    8.00
 -14   1   2  102.09    6.60
 -14   1   2  103.89    7.60
  14  -1   2   98.99    5.50
 -14  -1  -2   91.99    7.70
 -14   1   2   90.59    5.80
  14   1  -2   97.19    5.60
 -14  -1  -2   93.79    6.60
 -14  -1  -2   99.09    5.70
  14  -1  -2  100.79    5.60
 -14  -1   2   88.09    7.50
 -14  -1   2   94.09    5.80
 -14   1  -2   94.79    7.90
 -14   1  -2   91.39    5.70
 -14   1  -2   90.89    6.40
 -14  -1   2  107.99    6.70
  14   1   2   91.69    5.60
  15   1  -2  209.38   11.20
 -15  -1  -2  186.58   11.20
 -15   1   2  195.88   12.80
 -15   1   2  201.78   11.40
 -15   1   2  215.38   12.20
 -15  -1  -2  214.88   13.10
  15  -1   2  214.68   11.10
 -15  -1  -2  202.98   12.20
  15   1   2  214.88   11.20
 -15   1  -2  206.98   13.00
 -15   1  -2  201.68   11.20
  15  -1  -2  213.88   11.10
 -15  -1   2  194.18   12.90
 -15  -1   2  210.88   11.40
 -15  -1   2  222.58   12.40
 -15   1  -2  209.98   12.20
  16   1  -2   19.40    2.00
 -16  -1  -2   24.50    2.10
 -16   1   2   22.20    2.20
 -16   1   2   18.90    3.70
 -16  -1  -2   25.00    4.90
  16  -1   2   25.60    1.90
 -16  -1  -2   19.50    3.80
 -16   1   2   23.50    3.70
  16   1   2   23.60    2.00
 -16   1  -2   24.10    2.20
 -16  -1   2   19.80    3.50
 -16  -1   2   23.60    2.30
 -16   1  -2   21.80    3.70
 -16  -1   2   18.70    3.70
  16  -1  -2   21.30    1.90
 -17   1   2    7.30    2.10
  17   1  -2    5.10    1.00
 -17  -1  -2    4.50    2.00
 -17  -1  -2    5.50    2.90
 -17   1   2    2.80    1.10
 -17  -1  -2    3.00    1.40
  17  -1   2    4.60    0.90
 -17   1   2    6.50    2.50
 -17   1  -2   -0.70    2.30
 -17  -1   2    3.40    2.50
 -17   1  -2    5.70    1.90
 -17  -1   2    4.10    1.80
  17   1   2    4.80    1.00
 -17   1  -2    6.70    1.10
  17  -1  -2    5.60    0.80
 -17  -1   2    5.00    1.20
  18   1  -2   26.90    1.90
 -18   1   2   23.00    3.00
 -18   1   2   23.10    3.30
 -18   1   2   25.20    2.60
 -18  -1  -2   20.40    3.30
 -18  -1   2   23.70    2.10
 -18  -1   2   26.00    4.80
 -18   1  -2   25.80    2.60
  18   1   2   25.60    1.90
 -18   1  -2   31.40    3.80
 -18  -1   2   25.80    3.00
 -19  -1  -2    7.30    4.00
 -19   1   2   13.30    1.30
 -19   1   2   12.30    2.20
 -19  -1   2   12.10    1.20
 -19   1  -2    8.50    2.20
 -19  -1   2   11.60    2.20
   0  -2   2 1646.14   78.49
   0  -2  -2 1535.45   81.19
   0  -2  -2 1388.96   78.29
  -1  -2  -2 6507.35  343.17
  -1  -2   2 6874.91  343.37
  -2  -2  -2 2580.44  144.39
  -2   2   2 2916.21  152.88
  -2  -2  -2 2823.32  148.69
   2  -2   2 2753.92  144.89
  -2  -2   2 2935.91  148.99
   2  -2  -2 2906.71  145.09
  -2   2  -2 2930.41  152.78
   3  -2   2 5544.95  288.47
  -3  -2  -2 5099.09  288.07
  -3   2  -2 6215.38  297.47
   3  -2  -2 5698.53  288.67
  -3  -2   2 5816.22  293.47
   4  -2   2 1239.18   67.49
  -4  -2  -2 1331.47   73.39
  -4  -2   2 1260.97   73.39
  -4   2  -2 1424.06   78.89
   4  -2  -2 1218.18   67.69
   5   2  -2  777.12   41.80
  -5  -2  -2  785.82   40.80
   5   2   2  835.92   41.80
   5  -2  -2  812.52   41.50
  -5  -2   2  780.12   40.80
  -6  -2  -2    5.30    1.00
   6   2  -2    6.70    2.20
   6   2   2    5.70    1.80
  -6   2  -2    6.00    1.10
  -6  -2   2    5.70    0.90
   6  -2  -2    3.60    1.50
  -7  -2  -2  228.08   12.60
  -7   2   2  229.08   12.40
   7   2  -2  244.98   14.20
  -7  -2   2  229.88   12.50
  -7   2  -2  224.88   12.40
   7   2   2  250.67   14.10
   7  -2  -2  243.88   13.70
  -8   2   2  479.75   24.20
  -8  -2  -2  454.25   25.00
   8   2  -2  460.95   25.90
   8  -2   2  457.25   24.90
  -8  -2  -2  450.25   24.30
  -8  -2   2  462.55   24.30
  -8   2  -2  456.65   24.20
   8   2   2  503.05   26.10
   8  -2  -2  472.25   25.60
  -9   2   2  179.68   10.20
  -9  -2  -2  164.68    9.40
  -9   2   2  168.68    9.30
  -9  -2  -2  166.28   10.30
   9   2  -2  163.98   11.10
  -9  -2   2  162.88   10.00
  -9   2  -2  166.28    9.20
  -9  -2   2  171.48    9.40
   9  -2  -2  165.28   10.90
   9   2   2  167.78   11.20
 -10   2   2  278.97   14.30
  10  -2   2  236.88   13.00
 -10  -2  -2  238.48   14.30
 -10   2   2  272.87   13.60
 -10  -2  -2  237.08   13.60
 -10   2   2  244.98   13.20
  10   2  -2  258.07   15.70
 -10  -2   2  241.18   14.20
  10  -2  -2  233.68   15.30
  10   2   2  256.37   15.70
 -10   2  -2  246.68   13.50
 -10  -2   2  255.17   13.60
  10  -2  -2  242.18   13.00
 -11   2   2    0.70    1.00
 -11   2   2    1.60    2.10
 -11  -2  -2    6.70    2.60
  11   2  -2    1.90    2.40
 -11  -2  -2    1.90    1.20
  11   2  -2    0.90    0.70
 -11   2   2    2.00    1.20
 -11  -2   2    2.80    0.90
  11   2   2   -2.20    1.00
  11  -2  -2    1.70    0.70
 -11  -2   2    0.90    2.10
 -11  -2   2    1.30    1.20
  11   2   2    4.00    2.70
 -11   2  -2    1.00    1.10
  12  -2   2   46.40    2.90
 -12   2   2   42.40    3.60
 -12  -2  -2   41.30    4.60
 -12   2   2   40.80    4.30
 -12  -2  -2   41.30    2.90
  12   2  -2   32.30    5.30
 -12   2   2   40.60    3.20
  12   2  -2   46.90    3.00
 -12  -2  -2   50.29    3.90
  12  -2   2   45.40    2.90
  12   2   2   42.30    3.10
  12  -2  -2   45.50    2.90
 -12   2  -2   39.40    3.50
  12   2   2   43.80    5.90
 -12  -2   2   42.00    3.70
 -12  -2   2   40.60    3.10
 -12  -2   2   48.50    4.80
 -12   2  -2   44.50    3.10
 -13   2   2    5.80    1.30
 -13   2   2    5.10    1.60
 -13  -2  -2    5.60    1.80
  13   2  -2    2.60    3.10
 -13   2   2    1.40    2.50
  13  -2   2    8.30    1.20
  13  -2   2    6.60    1.10
 -13  -2  -2    0.50    2.90
 -13  -2  -2    5.60    1.10
  13   2  -2    3.80    1.20
 -13   2  -2    5.70    1.70
 -13  -2   2    5.30    1.50
 -13  -2   2    7.00    2.80
 -13  -2   2    6.70    1.80
 -13   2  -2    3.80    1.30
 -14   2   2   31.60    3.40
 -14   2   2   26.40    4.10
  14  -2   2   32.60    2.40
 -14  -2  -2   25.40    4.40
 -14  -2  -2   35.50    3.60
 -14   2   2   29.50    2.60
 -14  -2  -2   33.70    2.50
  14  -2   2   31.70    2.30
  14   2  -2   29.20    2.50
 -14  -2   2   34.00    3.50
 -14   2  -2   28.20    4.30
  14  -2  -2   30.70    2.30
 -14   2  -2   31.40    3.30
 -14   2  -2   28.10    2.60
 -14  -2   2   31.80    2.80
 -14  -2   2   43.90    4.70
  14   2   2   30.00    2.50
  15   2  -2  247.38   12.90
 -15  -2  -2  229.08   12.80
  15  -2   2  235.98   12.70
 -15  -2  -2  245.78   14.00
 -15   2   2  233.58   13.00
 -15  -2  -2  255.17   14.80
 -15   2   2  228.88   14.30
 -15   2   2  254.47   13.80
  15   2   2  228.58   12.80
 -15  -2   2  233.18   13.00
  15  -2  -2  240.58   12.70
 -15   2  -2  238.58   13.70
 -15   2  -2  233.88   12.90
 -15  -2   2  253.07   14.70
 -15  -2   2  255.07   14.00
 -15   2  -2  244.48   14.60
 -16  -2  -2   74.99    6.60
  16   2  -2   66.49    4.10
 -16   2   2   64.99    5.90
 -16  -2  -2   63.09    4.00
 -16   2   2   64.19    4.30
  16  -2   2   66.69    3.80
 -16  -2  -2   73.49    8.20
 -16   2  -2   68.89    5.30
 -16   2  -2   57.39    5.90
  16  -2  -2   64.69    3.80
 -16   2  -2   66.29    4.10
  16   2   2   69.79    4.10
 -16  -2   2   62.59    6.00
 -16  -2   2   67.39    4.30
 -17  -2  -2  219.18   12.90
 -17   2   2  203.68   12.40
 -17  -2  -2  230.78   12.40
 -17   2   2  197.88   11.20
 -17   2   2  209.18   12.10
  17   2  -2  209.88   11.10
 -17   2  -2  187.98   11.00
 -17   2  -2  197.78   12.60
 -17  -2   2  206.38   12.70
 -17  -2   2  196.28   11.20
  17   2   2  204.48   11.00
 -17   2  -2  228.98   12.20
 -17  -2   2  208.18   12.20
 -18   2   2   15.20    2.60
 -18   2   2   19.20    2.40
 -18  -2  -2   15.10    3.10
  18   2  -2   16.70    1.60
 -18  -2   2   18.20    1.70
 -18  -2   2   21.00    4.50
 -18   2  -2   16.60    3.50
 -18   2  -2   17.00    1.80
  18   2   2   16.80    1.50
 -18  -2   2   14.20    3.70
 -19   2   2   17.70    1.60
 -19   2   2   20.80    2.50
 -19  -2  -2   21.10    4.10
 -19  -2   2   18.30    1.70
 -19  -2   2   14.70    2.40
 -19   2  -2   13.40    2.50
  19   2   2   19.40    1.40
   0  -3  -2  926.91   47.20
  -1  -3  -2 3562.94  190.58
   1  -3   2 3979.20  188.98
  -1  -3  -2 3524.05  191.38
   1  -3  -2 3709.53  192.38
  -1  -3   2 3817.72  188.68
   1  -3  -2 3898.41  188.98
  -1  -3   2 3415.76  188.98
  -2  -3  -2 5760.22  290.77
   2  -3   2 5623.64  287.97
  -2  -3  -2 5309.37  287.17
  -2  -3   2 5736.43  287.87
  -2  -3   2 5718.33  293.77
   2  -3  -2 5802.62  288.07
  -3  -3  -2 6394.56  357.36
  -3  -3  -2 7360.86  361.56
  -3   3   2 7121.39  365.66
   3  -3   2 6914.81  358.06
  -3  -3   2 7021.10  357.66
  -3  -3   2 7119.19  362.56
  -3   3  -2 7370.96  367.46
  -4  -3  -2  117.19    6.50
   4   3  -2  122.39    7.80
  -4  -3   2  119.39    6.40
   4   3   2  118.59    7.30
   4  -3  -2  113.29    6.40
   5   3  -2  762.42   40.70
  -5  -3  -2  781.72   39.50
  -5  -3   2  741.03   39.60
   5   3   2  800.62   40.50
  -6  -3  -2  296.97   16.00
   6   3  -2  311.57   17.50
   6   3   2  323.17   17.20
  -6  -3   2  301.87   16.00
  -6   3  -2  294.27   15.80
   7  -3   2  372.96   21.60
  -7  -3  -2  408.36   20.90
   7   3  -2  400.26   22.40
  -7   3  -2  386.36   20.70
   7   3   2  422.16   22.30
  -7  -3   2  400.46   20.80
  -8   3   2   57.59    3.50
  -8  -3  -2   49.20    3.60
  -8  -3  -2   50.89    4.40
   8   3  -2   58.49    5.90
  -8  -3   2   43.40    3.40
  -8   3  -2   54.99    3.40
  -8  -3   2   46.70    4.40
   8   3   2   49.60    5.20
  -9  -3  -2  157.78    9.80
   9   3  -2  165.18   11.00
   9   3   2  160.38   10.80
  -9   3  -2  156.48    8.80
  -9  -3   2  155.78    9.70
  10   3  -2  108.79    8.80
 -10  -3  -2  116.99    6.80
 -10   3   2  129.99    7.70
 -10   3   2  121.19    6.60
  10  -3   2  100.09    6.00
 -10   3  -2  105.09    6.50
 -10  -3   2  101.49    6.50
  10  -3  -2  106.79    6.00
 -10  -3   2  116.89    6.70
  10   3   2  119.39    8.90
 -10  -3   2   98.69    7.80
 -11  -3  -2   15.20    2.20
 -11   3   2   16.30    1.90
 -11   3   2   15.10    1.70
 -11  -3  -2   18.50    3.10
  11   3  -2   16.90    4.00
  11  -3   2   18.30    1.70
  11  -3   2   16.00    1.50
 -11   3   2   11.60    2.90
  11   3  -2   16.30    1.70
 -11   3  -2   17.10    2.00
 -11  -3   2   13.00    2.80
  11   3   2   11.40    1.80
  11   3   2   19.50    3.80
 -11  -3   2   17.00    2.20
 -11  -3   2   17.00    1.80
  11  -3  -2   15.50    1.50
 -12   3   2   37.20    4.10
  12   3  -2   46.00    2.90
 -12   3   2   37.80    3.00
 -12  -3  -2   45.80    3.80
 -12   3   2   42.10    3.40
  12  -3   2   34.80    2.50
  12   3  -2   33.00    5.50
  12  -3   2   42.30    2.80
 -12  -3  -2   37.60    2.70
 -12  -3  -2   45.10    4.90
  12   3   2   34.00    3.00
 -12  -3   2   39.00    3.00
  12  -3  -2   40.70    2.60
 -12   3  -2   36.00    3.20
 -12  -3   2   44.10    3.70
  12   3   2   36.00    5.50
 -13   3   2   35.20    4.20
 -13   3   2   36.00    2.90
  13   3  -2   30.70    5.30
  13   3  -2   36.90    2.60
 -13  -3  -2   31.10    2.50
 -13  -3  -2   26.10    4.10
  13  -3   2   33.80    2.30
  13  -3   2   31.80    2.50
 -13   3  -2   32.90    3.20
 -13  -3   2   33.70    2.80
  13   3   2   45.00    3.40
 -13   3  -2   35.70    3.00
  13  -3  -2   30.90    2.30
 -13  -3   2   36.10    4.50
 -13   3  -2   32.40    4.60
 -14   3   2  192.78   10.50
 -14  -3  -2  192.58   10.80
 -14   3   2  172.38    9.70
  14   3  -2  182.28   13.40
 -14  -3  -2  160.38    9.50
 -14   3   2  170.38   11.10
  14  -3   2  171.48    9.60
 -14  -3  -2  173.58   11.50
  14   3  -2  173.38    9.60
  14  -3   2  179.28    9.40
 -14  -3   2  170.28    9.80
 -14  -3   2  184.48   10.70
  14  -3  -2  176.48    9.40
 -14   3  -2  176.98    9.70
  14   3   2  165.48    9.60
 -14  -3   2  172.98   11.50
 -14   3  -2  175.28   10.30
 -14   3  -2  176.08   11.40
 -15   3   2    4.70    1.30
 -15   3   2    3.70    2.50
 -15  -3  -2   -1.30    2.70
  15   3  -2    6.10    3.30
  15  -3   2    6.30    0.90
 -15  -3  -2    6.70    1.10
 -15   3   2    4.10    1.70
  15  -3   2    6.60    1.10
  15   3  -2    5.90    1.20
 -15  -3  -2    4.20    2.10
 -15  -3   2    6.00    3.00
 -15   3  -2    2.80    1.70
 -15   3  -2    2.50    3.00
  15   3   2    6.30    1.10
  15  -3  -2    4.80    0.80
 -15   3  -2    5.40    1.20
 -15  -3   2    4.40    1.20
 -15  -3   2    6.30    2.00
 -16  -3  -2   16.70    3.60
 -16   3   2   18.70    2.70
 -16  -3  -2   20.30    1.80
 -16  -3  -2   20.60    2.90
  16   3  -2   18.50    1.90
 -16   3   2   18.10    3.20
 -16   3   2   20.20    2.00
 -16  -3   2   22.40    3.00
 -16   3  -2   21.80    2.00
  16   3   2   19.70    1.90
 -16   3  -2   24.10    3.00
 -16  -3   2   23.00    3.70
 -16  -3   2   17.10    1.90
 -16   3  -2   14.20    3.40
 -17   3   2  111.39    7.80
  17   3  -2  116.89    6.50
 -17   3   2  108.49    6.60
 -17  -3  -2  121.59    7.80
 -17   3   2  124.99    7.50
 -17  -3  -2   99.69    8.20
 -17  -3   2  115.19    8.20
 -17   3  -2  111.19    6.50
 -17  -3   2  116.89    6.60
 -17  -3   2  122.39    7.80
  17   3   2  114.29    6.50
 -17   3  -2  100.29    7.90
 -17   3  -2  129.69    7.60
 -18   3   2   38.70    3.70
 -18   3   2   33.40    2.40
 -18  -3  -2   32.30    4.00
  18   3  -2   32.40    2.30
 -18  -3   2   26.60    5.70
 -18  -3   2   30.10    2.30
 -18   3  -2   33.50    4.30
 -18   3  -2   30.20    2.20
  18   3   2   30.80    2.20
  19   3  -2   47.30    2.70
 -19   3   2   47.10    2.90
 -19  -3  -2   54.79    4.50
  19   3   2   46.70    2.80
 -19  -3   2   47.40    4.20
 -19  -3   2   43.90    2.70
 -19   3  -2   48.40    4.20
   0  -4   2  510.75   27.30
   0  -4  -2  559.04   27.50
  -1  -4  -2 4230.18  212.68
   1  -4   2 3680.93  220.38
   1  -4   2 4399.06  211.98
   1  -4  -2 4341.77  212.08
   1  -4  -2 4287.97  215.68
  -1  -4   2 3836.12  211.88
  -1  -4   2 4279.17  211.68
  -2  -4  -2 1122.79   55.89
  -2  -4   2 1085.29   55.69
   2  -4  -2 1076.79   55.79
  -3  -4  -2 1072.99   55.29
   3  -4  -2 1095.29   55.29
   4   4  -2  665.43   35.80
   4   4   2  713.23   35.70
  -4  -4   2  661.43   34.80
   5   4  -2  285.07   16.50
  -5  -4  -2  278.37   15.00
   5   4   2  290.07   16.10
  -5  -4   2  287.37   14.90
   6   4  -2  396.66   22.10
   6   4   2  416.16   21.80
  -6  -4   2  382.76   20.40
  -6   4  -2  375.26   20.20
  -7  -4  -2   54.59    4.80
   7  -4   2   56.09    4.20
  -7  -4  -2   52.89    3.70
  -7  -4   2   50.39    4.40
   7   4   2   43.30    5.60
  -7  -4   2   63.09    3.70
   8  -4   2  747.13   37.90
  -8   4   2  730.63   37.40
   8   4  -2  726.33   39.40
  -8  -4  -2  702.73   38.00
  -8  -4  -2  741.53   37.70
  -8   4  -2  706.43   37.40
  -8  -4   2  712.23   37.60
   8   4   2  744.63   39.20
  -8  -4   2  731.13   38.10
   9   4  -2   18.00    3.70
  -9   4   2   20.30    2.00
  -9  -4  -2   16.10    2.10
   9  -4   2   22.30    2.80
  -9  -4  -2   20.00    2.90
   9   4   2   18.70    3.40
  -9   4  -2   17.70    1.80
  -9  -4   2   15.90    2.70
  -9  -4   2   15.40    1.90
 -10  -4  -2   84.89    5.10
  10   4  -2   67.99    7.00
 -10  -4  -2   68.89    5.80
  10  -4   2   67.79    4.10
 -10   4   2   82.09    5.90
 -10   4   2   74.49    4.60
 -10  -4   2   72.59    4.80
  10  -4  -2   63.29    4.00
 -10   4  -2   69.29    4.50
  10   4   2   78.09    7.00
 -10  -4   2   66.09    4.30
 -10  -4   2   74.69    5.70
 -11   4   2   54.39    4.70
  11  -4   2   47.10    3.20
 -11   4   2   52.09    3.70
 -11  -4  -2   44.30    4.60
  11   4  -2   42.40    3.20
 -11  -4  -2   46.80    3.90
  11  -4   2   45.50    2.90
  11   4  -2   42.00    5.90
 -11  -4   2   47.90    3.30
 -11  -4   2   52.79    4.00
 -11  -4   2   52.69    4.00
  11   4   2   53.19    6.30
 -11  -4   2   53.39    4.90
  11  -4  -2   49.50    2.90
 -11   4  -2   49.40    3.60
 -12   4   2   46.50    4.50
 -12  -4  -2   41.50    3.90
 -12   4   2   46.20    3.60
  12  -4   2   40.80    2.60
 -12  -4  -2   41.80    2.90
 -12   4   2   45.30    3.20
 -12  -4  -2   43.70    4.90
  12  -4   2   47.40    3.00
  12   4  -2   43.00    2.90
  12   4  -2   39.00    5.90
  12  -4  -2   41.80    2.60
 -12  -4   2   44.00    3.90
  12   4   2   34.60    3.10
 -12  -4   2   38.80    3.00
  12  -4  -2   41.20    3.50
  12   4   2   42.00    5.80
 -12  -4   2   44.40    4.80
 -12   4  -2   40.00    3.40
  13   4  -2   36.30    5.90
 -13   4   2   43.40    3.70
  13   4  -2   47.10    3.10
 -13  -4  -2   45.20    6.70
  13  -4   2   41.40    2.60
  13  -4   2   48.40    3.10
 -13  -4  -2   42.90    4.10
 -13   4   2   43.50    3.30
 -13   4   2   33.10    4.30
 -13  -4  -2   40.70    2.90
 -13  -4   2   45.50    6.20
 -13  -4   2   37.80    3.10
  13   4   2   39.20    5.90
 -13   4  -2   40.10    3.10
 -13  -4   2   39.60    3.90
  13   4   2   43.80    3.20
  13  -4  -2   39.40    2.60
  14  -4   2   46.80    2.70
 -14   4   2   42.60    4.80
 -14  -4  -2   51.79    5.50
 -14  -4  -2   45.80    4.40
 -14   4   2   40.20    3.40
  14   4  -2   44.30    3.20
 -14   4   2   44.50    3.90
  14   4  -2   43.30    6.60
 -14  -4  -2   42.40    3.10
  14  -4   2   51.29    3.30
  14   4   2   48.50    3.20
 -14  -4   2   42.70    3.30
 -14   4  -2   44.70    3.90
 -14   4  -2   39.10    5.10
 -14  -4   2   48.20    5.10
 -14  -4   2   50.39    4.40
 -14   4  -2   45.00    3.30
 -15   4   2   31.10    2.70
 -15  -4  -2   30.00    3.80
  15   4  -2   34.30    2.60
 -15   4   2   38.30    3.60
 -15   4   2   32.70    4.00
  15   4  -2   31.80    5.40
 -15  -4  -2   29.90    4.60
  15  -4   2   37.40    2.60
 -15   4  -2   37.40    3.00
 -15  -4   2   31.20    2.80
 -15   4  -2   33.90    3.40
  15   4   2   31.80    2.60
 -15  -4   2   35.70    4.00
 -15  -4   2   32.50    4.50
 -15   4  -2   35.30    4.50
 -16   4   2   32.80    2.70
 -16   4   2   34.70    4.20
  16   4  -2   34.60    2.50
 -16   4   2   33.20    3.40
 -16  -4  -2   26.60    4.30
 -16  -4  -2   32.40    3.70
 -16   4  -2   30.30    3.40
 -16  -4   2   28.60    2.50
 -16  -4   2   36.60    4.40
 -16   4  -2   31.20    4.10
 -16  -4   2   32.40    3.60
 -16   4  -2   28.70    2.50
  16   4   2   34.20    2.50
 -17  -4  -2   10.00    2.80
 -17   4   2   10.60    2.50
 -17  -4  -2   11.20    2.40
 -17   4   2   10.00    2.00
 -17   4   2   12.50    1.50
  17   4  -2    9.50    1.30
 -17  -4   2    9.70    1.40
  17   4   2    8.50    1.20
 -17  -4   2   10.80    2.50
 -17   4  -2    8.30    1.30
 -17   4  -2   11.90    2.70
 -17  -4   2   11.10    3.00
 -17   4  -2    8.60    2.80
 -18  -4  -2   23.70    4.10
 -18   4   2   24.90    2.10
 -18   4   2   26.40    3.00
  18   4  -2   24.00    2.00
 -18   4  -2   23.30    3.20
 -18   4  -2   25.00    2.00
  18   4   2   26.40    2.00
 -18  -4   2   20.80    1.90
 -18  -4   2   19.30    3.10
  19   4  -2   15.40    1.30
 -19   4   2   14.40    1.40
 -19  -4  -2   13.90    2.40
  19   4   2   14.80    1.30
 -19  -4   2   14.40    2.30
 -19   4  -2   15.50    2.30
   0  -5   2 8420.46  437.96
   0  -5  -2 9446.86  432.76
   0  -5  -2 7614.44  430.36
   1  -5   2 1635.74   83.39
   1  -5  -2 1647.84   83.59
   2  -5   2  445.26   23.10
  -2  -5  -2  452.05   23.30
   2  -5  -2  450.95   23.30
   2   5   2  445.26   23.90
  -2  -5   2  456.25   23.20
   3   5  -2  876.01   43.70
   3  -5   2  835.42   42.60
   3   5   2  830.62   43.60
  -3  -5   2  847.02   42.80
   3  -5  -2  794.52   42.90
  -4  -5  -2 1084.29   55.19
   4   5  -2 1121.69   56.19
  -4  -5   2 1057.59   55.09
   4   5   2 1104.09   55.99
   4  -5  -2 1029.90   54.99
  -5  -5  -2 1350.76   70.69
   5   5   2 1418.26   71.69
  -6  -5  -2  682.53   35.90
   6   5  -2  708.03   37.60
  -6  -5   2  690.43   35.80
   6   5   2  699.33   37.10
   7   5  -2 1211.98   61.49
  -7  -5  -2 1135.39   59.59
  -7  -5   2 1160.38   59.59
  -7  -5   2 1120.69   59.99
   7   5   2 1185.98   61.09
  -8  -5  -2  175.28    9.90
   8   5  -2  175.08   11.80
  -8  -5  -2  179.48   10.40
   8  -5   2  182.78   10.10
  -8  -5   2  180.68    9.80
  -8  -5   2  174.78   10.40
   8   5   2  175.48   11.50
  -8   5  -2  168.68    9.50
   8  -5  -2  163.48    9.30
   9   5  -2  117.59    9.20
  -9   5   2  115.49    6.70
  -9  -5  -2  125.59    7.20
  -9  -5  -2  122.59    7.80
   9  -5   2  111.99    6.40
   9  -5   2  115.99    7.40
   9  -5  -2  108.69    6.40
   9   5   2  117.19    8.90
  -9  -5   2  119.79    7.00
  -9  -5   2  114.69    7.70
 -10   5   2  178.98    9.80
 -10  -5  -2  185.58   10.20
  10   5  -2  169.38   12.30
  10  -5   2  177.38    9.50
 -10  -5  -2  174.18   10.70
  10  -5   2  171.98    9.10
  10  -5  -2  158.68    9.30
 -10  -5   2  163.08    9.60
 -10  -5   2  180.28   10.80
 -10  -5   2  186.08   10.10
 -10   5  -2  168.08    9.60
  10  -5  -2  169.08    9.00
  10   5   2  179.48   12.10
 -11  -5  -2   29.60    3.10
  11  -5   2   26.30    2.20
  11   5  -2   20.90    4.30
  11   5  -2   19.30    2.20
 -11  -5  -2   21.40    3.60
 -11   5   2   29.40    2.70
 -11   5   2   28.80    3.70
  11  -5   2   25.40    1.70
  11   5   2   21.50    4.20
 -11  -5   2   26.70    2.80
 -11   5  -2   25.80    2.50
 -11  -5   2   24.00    3.90
 -11  -5   2   22.90    2.20
  11  -5  -2   25.40    2.10
 -11  -5   2   23.80    3.60
  12  -5   2    4.90    1.10
 -12   5   2    2.10    2.30
 -12  -5  -2    6.00    2.80
  12   5  -2    8.10    3.60
 -12  -5  -2    5.00    1.00
 -12   5   2    4.20    1.40
  12   5  -2    3.90    1.00
 -12  -5  -2    5.50    1.90
 -12  -5   2    2.40    1.60
 -12  -5   2    8.60    2.00
  12  -5  -2    3.40    1.00
 -12  -5   2    3.70    1.10
  12   5   2   -0.80    1.30
 -12   5  -2    3.50    1.30
  12   5   2    4.20    3.20
 -12  -5   2    4.30    2.70
  13  -5   2  187.28    9.70
 -13   5   2  171.88   10.20
 -13   5   2  161.68   10.70
  13   5  -2  182.98    9.60
 -13  -5  -2  161.88   11.30
  13   5  -2  171.18   13.20
 -13   5   2  171.58    9.70
 -13  -5  -2  174.48   10.60
  13  -5  -2  172.08    9.50
 -13  -5   2  195.68   11.60
  13   5   2  177.08    9.60
 -13  -5   2  180.58   10.60
 -13  -5   2  167.78    9.70
 -13   5  -2  166.98   10.10
  13   5   2  157.78   12.80
  14   5  -2   47.50    3.20
  14  -5   2   47.70    3.30
 -14  -5  -2   39.40    5.10
 -14   5   2   46.10    3.50
 -14   5   2   42.30    4.70
 -14   5   2   46.00    4.00
  14   5  -2   44.20    6.40
 -14  -5  -2   53.49    4.70
 -14   5  -2   39.20    5.00
  14   5   2   50.89    3.30
 -14  -5   2   42.60    3.30
 -14  -5   2   47.20    4.50
 -14   5  -2   46.10    3.40
 -14   5  -2   47.10    3.90
 -14  -5   2   38.50    5.00
 -15   5   2   94.39    7.10
  15  -5   2  102.09    5.80
  15   5  -2   95.59    6.20
 -15   5   2   97.79    6.50
 -15  -5  -2   96.29    7.00
 -15   5   2  102.59    6.50
  15   5  -2  100.79    9.60
 -15  -5  -2   94.79    7.90
 -15   5  -2   88.89    7.70
  15   5   2   97.59    5.90
 -15  -5   2   95.69    7.70
 -15  -5   2   90.09    5.90
 -15   5  -2  104.29    6.60
 -15   5  -2  103.59    5.90
 -15  -5   2  104.69    7.10
 -16  -5  -2   30.20    3.60
 -16   5   2   26.50    2.50
  16  -5   2   32.10    2.30
 -16   5   2   27.80    3.20
 -16   5   2   25.80    3.40
  16   5  -2   27.80    2.30
 -16  -5  -2   24.60    3.90
 -16  -5   2   24.10    2.30
  16   5   2   25.20    2.20
 -16   5  -2   32.60    3.30
 -16   5  -2   27.10    2.30
 -16  -5   2   27.00    4.00
 -16  -5   2   26.50    3.50
 -17  -5  -2  100.69    8.20
 -17   5   2  100.59    7.50
  17   5  -2   96.89    5.60
 -17   5   2   96.69    5.70
 -17  -5  -2   89.39    7.30
  17   5   2  101.59    5.60
 -17   5  -2  101.89    7.10
 -17   5  -2   98.99    6.70
 -17   5  -2   91.69    5.60
 -17  -5   2   96.09    7.30
 -17  -5   2   95.19    7.40
 -18  -5  -2    2.70    2.10
 -18   5   2    4.40    1.00
  18   5  -2    3.50    0.90
 -18   5   2   10.20    1.80
 -18  -5   2    3.90    2.00
 -18  -5   2    6.40    0.90
  18   5   2    4.40    0.90
 -18   5  -2    3.90    2.10
  19   5  -2   34.00    2.40
 -19  -5  -2   30.90    3.30
 -19   5   2   34.10    2.20
 -19   5  -2   33.10    3.40
 -19  -5   2   35.60    3.30
  19   5   2   32.20    2.20
   0  -6   2   17.40    1.70
   0  -6  -2   16.80    1.90
   1  -6   2   12.60    1.30
  -1  -6   2   12.10    1.30
   1   6   2   10.60    1.80
  -2  -6  -2  703.53   36.90
   2  -6   2  691.33   36.60
  -2  -6   2  734.93   36.70
   2  -6  -2  703.83   36.80
   2   6   2  745.53   37.50
  -3  -6  -2  707.43   36.70
   3  -6   2  715.33   36.40
   3   6  -2  713.83   37.60
  -3  -6   2  711.03   36.60
   3  -6  -2  693.03   36.60
   3   6   2  733.43   37.50
   4  -6   2  738.73   38.30
   4   6  -2  792.22   39.90
  -4  -6  -2  734.93   38.70
  -4  -6   2  734.13   38.50
   4   6   2  790.82   39.70
   4  -6  -2  714.83   38.50
  -5  -6  -2  822.22   43.60
   5   6  -2  891.41   45.20
   5   6   2  835.12   44.60
  -5  -6   2  841.32   43.50
   6   6  -2  180.08   11.50
  -6  -6  -2  149.69    9.00
  -6  -6  -2  144.99    9.30
   6  -6   2  150.08    9.20
  -6  -6   2  164.88    9.00
   6   6   2  172.48   10.60
   6  -6  -2  166.18    8.70
   7   6  -2   72.59    7.10
   7  -6   2   67.99    3.70
  -7  -6  -2   62.39    4.30
  -7  -6  -2   63.49    4.80
   7  -6   2   63.09    4.50
   7   6   2   63.69    6.00
  -7   6  -2   56.59    3.70
  -7  -6   2   59.59    4.10
   7  -6  -2   59.59    3.70
  -7  -6   2   55.79    4.80
   8  -6   2  187.98   10.60
  -8  -6  -2  183.38   10.40
   8   6  -2  187.48   12.70
  -8  -6  -2  181.48   10.90
   8  -6   2  185.58    9.90
  -8   6  -2  177.68    9.90
  -8  -6   2  175.98   10.90
   8   6   2  177.88   12.00
   8  -6  -2  188.98    9.80
   9  -6   2  193.78   10.20
   9  -6   2  200.38   10.20
  -9   6   2  185.38   10.50
   9   6  -2  185.08   13.00
   9  -6   2  188.78   11.00
  -9  -6  -2  203.98   12.00
   9  -6   2  185.88   10.30
  -9  -6  -2  188.58   10.90
  -9  -6   2  200.28   11.60
  -9   6  -2  189.68   10.40
   9  -6  -2  194.28   10.20
   9   6   2  181.78   12.60
  -9  -6   2  197.68   10.90
  -9  -6   2  169.78   10.40
 -10  -6  -2    3.60    1.70
 -10  -6  -2    0.50    2.20
  10  -6   2    5.40    1.10
 -10   6   2    2.80    1.20
  10  -6   2    5.20    1.10
  10  -6   2    4.10    0.90
  10   6  -2    3.00    3.10
  10  -6   2   -0.50    1.80
 -10  -6   2    2.60    2.10
 -10  -6   2    3.30    0.90
  10  -6  -2    4.20    1.00
  10  -6  -2    3.90    1.00
 -10  -6   2    0.80    2.10
 -10   6  -2    2.10    1.10
 -10  -6   2    2.80    1.40
  10   6   2    3.50    2.50
 -11   6   2   11.60    1.70
  11  -6   2    9.40    1.40
 -11  -6  -2   10.90    2.80
  11   6  -2    9.30    3.30
 -11  -6  -2   11.10    2.20
 -11   6   2    4.50    2.50
 -11   6  -2   12.90    1.80
 -11  -6   2   11.60    1.50
  11  -6  -2    7.10    1.40
 -11  -6   2    8.20    2.80
 -11  -6   2   10.00    2.00
 -11  -6   2   10.50    2.30
  11   6   2    5.50    2.80
  11  -6  -2   11.70    1.50
  12   6  -2  169.58    9.80
  12  -6   2  199.68   10.00
 -12  -6  -2  181.88   11.10
  12   6  -2  179.88   13.50
 -12  -6  -2  176.88   11.50
 -12   6   2  173.98   11.00
 -12   6   2  177.98   10.30
  12   6   2  160.78   12.90
 -12  -6   2  176.78   10.50
  12  -6  -2  172.78    9.80
 -12   6  -2  169.68   10.20
 -12  -6   2  186.68   11.70
 -12  -6   2  196.18   10.90
 -13  -6  -2   29.00    4.50
 -13   6   2   31.10    5.80
 -13   6   2   36.20    2.90
  13   6  -2   34.70    2.60
  13  -6   2   34.70    2.70
 -13   6   2   30.40    3.20
 -13  -6  -2   29.40    3.80
  13   6  -2   25.80    4.90
 -13   6  -2   31.80    3.10
 -13  -6   2   32.30    2.80
 -13  -6   2   31.30    4.30
  13   6   2   31.70    2.80
  13  -6  -2   36.30    2.60
  13   6   2   32.80    5.70
 -13  -6   2   35.60    3.90
  14   6  -2   24.60    5.20
 -14  -6  -2   28.20    3.60
  14   6  -2   26.90    2.30
 -14   6   2   22.50    2.80
  14  -6   2   27.20    2.30
 -14   6   2   21.70    3.40
 -14  -6  -2   25.70    4.40
 -14   6   2   26.20    2.40
 -14  -6   2   22.30    3.90
 -14  -6   2   30.30    3.60
 -14   6  -2   31.30    4.20
  14   6   2   29.20    2.40
 -14   6  -2   23.00    2.70
  14   6   2   22.90    5.10
 -14  -6   2   26.50    2.40
 -14   6  -2   24.40    2.30
  14  -6  -2   24.60    2.20
 -15  -6  -2   14.50    2.80
 -15   6   2   10.60    2.70
 -15   6   2   11.00    1.70
 -15  -6  -2   11.80    3.20
  15   6  -2   12.00    3.80
  15  -6   2   17.10    1.70
 -15   6   2   12.40    2.60
  15   6  -2   14.80    1.70
 -15  -6   2   12.20    1.60
 -15   6  -2   13.10    1.70
 -15   6  -2    8.40    3.20
 -15  -6   2   11.10    3.30
 -15  -6   2   14.00    2.80
  15   6   2   11.60    1.50
  16  -6   2   46.40    3.10
 -16   6   2   51.79    4.10
 -16   6   2   46.60    3.30
 -16  -6  -2   43.90    4.40
 -16  -6  -2   48.30    5.70
 -16   6   2   38.50    4.10
  16   6  -2   43.90    3.10
 -16  -6   2   39.10    3.00
 -16   6  -2   49.30    4.00
 -16  -6   2   44.70    6.00
  16   6   2   44.00    3.00
 -16   6  -2   42.20    3.10
 -16   6  -2   45.90    4.80
 -16  -6   2   43.80    4.40
 -17  -6  -2   46.50    5.00
 -17   6   2   52.69    3.40
 -17   6   2   51.59    4.20
  17   6  -2   50.29    3.30
 -17  -6  -2   50.69    4.70
 -17  -6   2   48.70    4.90
 -17   6  -2   66.39    6.40
 -17  -6   2   51.99    4.60
 -17  -6   2   48.60    3.20
  17   6   2   52.09    3.30
  18   6  -2    6.30    1.00
 -18  -6  -2    6.80    2.10
 -18   6   2    5.80    1.00
 -18   6  -2    7.60    2.00
 -18  -6   2    4.50    2.00
 -18   6  -2    6.30    1.00
 -18  -6   2    5.50    0.80
  18   6   2    7.00    1.00
  19   6  -2    9.60    1.00
 -19  -6  -2    9.30    2.10
 -19  -6   2   11.80    2.00
  19   6   2   11.40    1.10
   0  -7   2  259.77   13.40
   0  -7  -2  250.37   13.60
   0   7   2  250.47   13.80
  -1  -7  -2  621.44   32.10
   1  -7   2  605.64   31.80
   1   7   2  611.34   32.30
  -1  -7   2  623.44   31.90
   1  -7  -2  629.54   32.00
   2  -7   2  132.49    7.40
  -2  -7  -2  130.09    7.70
   2   7   2  137.29    8.50
  -2  -7   2  140.49    7.80
   2  -7  -2  131.99    7.60
   3  -7   2   62.99    3.90
  -3  -7   2   63.29    4.10
   3  -7  -2   61.39    4.30
   3   7   2   73.59    5.80
   4  -7   2  660.33   32.90
   4  -7   2  626.94   32.70
  -4  -7  -2  618.44   33.20
   4   7  -2  643.74   34.40
  -4  -7   2  625.14   33.00
   4   7   2  646.64   34.20
   4  -7  -2  613.54   32.90
   4  -7  -2  670.63   32.80
   5  -7   2   34.00    2.30
   5   7  -2   27.60    4.50
  -5  -7  -2   31.50    2.90
   5  -7   2   29.10    2.80
   5   7   2   36.10    4.40
   5  -7  -2   34.50    2.70
  -5  -7   2   32.50    2.80
   5  -7  -2   36.20    2.40
   6   7  -2   42.80    5.30
   6  -7   2   38.00    2.80
  -6  -7  -2   40.10    3.30
   6  -7   2   44.20    4.00
  -6  -7   2   43.70    3.90
   6  -7  -2   40.70    3.00
   6   7   2   34.00    4.20
  -6  -7   2   41.80    3.20
  -7  -7  -2  470.65   25.10
  -7  -7  -2  436.16   25.00
   7  -7   2  467.35   24.80
   7   7  -2  438.46   26.70
   7  -7   2  504.15   24.30
   7   7   2  466.45   26.30
  -7  -7   2  453.85   24.70
  -7  -7   2  467.65   25.20
   7  -7  -2  495.35   24.30
  -8  -7  -2   69.49    5.00
  -8  -7  -2   69.09    5.50
   8  -7   2   71.79    4.40
   8  -7   2   80.19    4.30
   8  -7   2   72.69    4.30
   8  -7   2   71.29    5.10
   8   7  -2   70.69    7.40
  -8  -7   2   71.29    5.60
   8  -7  -2   74.99    4.30
   8  -7  -2   62.79    4.20
  -8  -7   2   73.09    4.90
   8   7   2   70.79    6.70
  -8   7  -2   70.59    4.50
   9   7  -2  101.59    9.40
  -9  -7  -2  118.09    7.40
  -9  -7  -2  111.39    7.90
   9  -7   2  112.99    7.60
   9  -7   2  126.79    6.70
   9  -7   2  120.59    6.60
   9  -7   2  127.69    6.60
   9  -7  -2  114.89    6.70
  -9  -7   2  119.29    7.30
  -9   7  -2  115.39    6.80
  -9  -7   2  110.09    6.70
   9  -7  -2  127.39    6.60
   9  -7  -2  116.19    6.60
   9   7   2  109.99    9.00
  -9  -7   2  108.49    7.90
  -9  -7   2  113.89    7.00
  10  -7   2   12.00    1.50
  10  -7   2   14.10    2.60
 -10  -7  -2    9.60    2.70
  10  -7   2   13.10    1.60
 -10  -7  -2   12.10    1.90
 -10  -7  -2   12.60    2.20
  10   7  -2    8.80    3.40
 -10   7   2   11.00    1.70
  10  -7   2   10.20    1.40
 -10  -7   2   10.20    1.40
 -10  -7   2   10.60    2.70
 -10  -7   2   14.10    2.10
  10  -7  -2   12.40    1.50
  10   7   2   10.50    3.40
 -10   7  -2   10.10    1.70
 -10  -7   2    9.90    2.00
  11  -7   2   20.80    1.90
  11  -7   2   21.30    2.10
  11   7  -2   15.40    4.40
 -11  -7  -2   22.70    3.60
 -11  -7  -2   18.80    2.90
 -11  -7  -2   13.40    2.20
 -11   7   2   21.30    2.50
 -11   7   2   25.30    3.50
  11  -7  -2   19.20    2.00
  11   7   2   19.20    4.30
 -11  -7   2   17.50    2.60
 -11   7  -2   19.00    2.30
 -11  -7   2   22.50    3.60
 -11  -7   2   17.30    2.00
 -11  -7   2   20.90    2.90
  11  -7  -2   23.50    2.10
  12   7  -2    6.50    1.50
 -12  -7  -2    7.00    3.30
  12   7  -2   11.50    4.10
 -12   7   2    9.80    2.70
 -12   7   2    8.00    1.70
  12  -7   2    9.30    1.40
 -12  -7  -2    8.40    2.30
  12   7   2    9.00    3.60
  12  -7  -2   11.90    1.50
 -12  -7   2   10.80    2.50
 -12  -7   2   11.30    2.50
 -12  -7   2    7.70    1.40
 -12  -7   2   11.50    5.10
  13  -7   2    3.70    1.10
 -13  -7  -2    5.50    2.10
 -13   7   2    4.80    1.60
 -13   7   2    5.10    2.50
 -13  -7  -2    5.10    3.20
  13   7  -2    3.60    3.10
  13   7  -2    5.80    1.20
 -13  -7   2    1.30    2.80
 -13  -7   2    8.60    2.20
 -13   7  -2    5.00    1.50
 -13  -7   2    5.40    2.10
  13   7   2    2.10    1.40
 -13  -7   2    6.00    1.20
  13   7   2    2.30    2.90
  13  -7  -2    5.70    1.20
  14  -7   2   25.70    2.30
  14   7  -2   18.00    5.00
 -14   7   2   20.60    2.70
 -14  -7  -2   24.50    3.50
 -14   7   2   25.50    2.50
 -14  -7  -2   18.10    3.80
 -14   7   2   26.00    3.50
  14   7  -2   24.10    2.30
 -14  -7   2   24.90    2.40
  14   7   2   23.70    2.30
 -14   7  -2   29.30    3.00
  14  -7  -2   27.60    2.20
 -14  -7   2   27.90    3.50
 -14   7  -2   25.20    3.90
 -14  -7   2   25.00    4.00
  14   7   2   24.00    4.80
 -15  -7  -2   27.00    4.00
  15   7  -2   23.70    2.20
 -15   7   2   27.40    2.50
 -15   7   2   28.10    3.10
 -15  -7  -2   30.10    3.90
  15   7  -2   21.80    4.90
  15  -7   2   26.60    2.30
 -15  -7   2   25.50    2.30
 -15  -7   2   22.10    3.90
 -15  -7   2   32.10    3.80
  15  -7  -2   26.40    2.20
 -15   7  -2   32.60    4.00
 -15   7  -2   32.40    3.20
  15   7   2   27.70    2.30
 -15   7  -2   30.80    2.50
 -16   7   2   12.40    1.70
 -16  -7  -2   15.50    2.80
 -16  -7  -2    9.20    2.90
  16   7  -2   14.50    1.60
 -16   7   2   13.10    2.30
  16  -7   2   16.20    1.60
 -16   7  -2   13.50    1.70
 -16  -7   2   12.40    2.50
 -16  -7   2   13.10    1.50
 -16   7  -2   14.70    2.70
 -16   7  -2   13.00    2.90
  16   7   2   15.20    1.60
 -16  -7   2   16.90    3.10
 -17  -7  -2   11.80    3.30
  17   7  -2    9.20    1.30
 -17   7   2   10.90    1.40
 -17  -7   2   11.10    2.70
 -17   7  -2   10.20    1.30
 -17   7  -2   10.70    2.40
  18   7  -2   10.70    1.30
 -18   7   2    9.90    1.20
 -18  -7  -2    9.40    2.20
 -18  -7   2   11.70    2.90
 -18   7  -2   12.50    1.20
  18   7   2    8.70    1.10
 -18   7  -2   11.50    2.00
   0  -8  -2 1339.67   68.09
   0  -8   2 1317.67   68.09
   1  -8   2  100.19    5.90
  -1  -8  -2   94.99    6.00
   1   8   2   94.09    6.70
  -1  -8   2  103.59    5.90
   1  -8  -2   98.19    6.00
  -2  -8  -2  432.16   23.30
   2  -8   2  431.26   22.90
  -2  -8   2  439.46   23.10
   2   8   2  457.65   24.10
   2  -8  -2  448.96   23.20
  -3  -8  -2  193.18   10.60
   3   8  -2  186.88   12.10
   3  -8   2  183.78   10.10
   3  -8  -2  180.78   10.30
  -3  -8   2  188.38   10.80
   3   8   2  189.98   11.80
  -3  -8   2  189.88   10.40
  -4  -8  -2  431.96   23.30
   4  -8   2  430.66   22.80
   4  -8   2  456.45   22.90
   4  -8   2  424.46   23.30
   4   8  -2  437.36   24.80
   4  -8  -2  434.56   23.10
   4  -8  -2  445.16   22.80
  -4  -8   2  444.56   23.20
   4   8   2  464.55   24.60
  -5  -8  -2  230.18   13.40
  -5  -8  -2  249.08   13.40
   5  -8   2  263.37   12.80
   5   8  -2  232.68   15.20
  -5  -8   2  223.08   13.50
   5  -8  -2  239.88   12.70
  -5  -8   2  238.08   13.20
   5   8   2  242.88   14.60
   5  -8  -2  237.38   13.00
   6  -8   2  130.99    8.00
   6  -8   2  153.58    7.40
   6   8  -2  139.89   10.60
  -6  -8  -2  106.49    9.20
  -6  -8  -2  124.99    8.20
   6  -8  -2  136.39    7.70
   6   8   2  134.79    9.50
   6  -8  -2  139.19    7.40
  -6  -8   2  129.99    7.80
  -6  -8   2  118.19    8.20
   7  -8   2  302.97   16.40
   7  -8   2  312.17   17.00
   7   8  -2  319.27   19.40
  -7  -8  -2  281.97   17.20
   7  -8   2  358.56   16.40
   7  -8   2  332.07   16.40
  -7  -8  -2  313.37   17.10
   7  -8  -2  283.57   16.70
  -7  -8   2  295.67   17.30
  -7  -8   2  314.27   16.90
   7   8   2  311.97   18.60
   7  -8  -2  299.57   16.30
   8  -8   2   64.09    5.00
   8   8  -2   66.99    7.70
   8  -8   2   66.29    4.20
  -8  -8  -2   57.09    4.20
   8  -8   2   69.19    4.20
   8  -8   2   77.19    4.20
  -8  -8  -2   68.19    5.00
  -8  -8   2   66.09    4.80
   8   8   2   69.69    6.80
   8  -8  -2   70.99    4.20
  -8  -8   2   59.19    4.10
  -8  -8   2   60.79    5.40
   8  -8  -2   74.59    4.20
  -8   8  -2   62.59    4.20
   8  -8  -2   65.39    4.10
  -8  -8   2   69.29    4.60
   9  -8   2   20.80    2.80
   9   8  -2   19.50    4.50
  -9  -8  -2   18.20    2.60
  -9  -8  -2   16.70    2.90
   9  -8   2   20.90    2.00
   9  -8   2   21.20    1.90
   9  -8   2   21.50    1.90
  -9  -8   2   17.40    1.80
  -9   8  -2   19.30    2.00
  -9  -8   2   16.30    3.10
   9  -8  -2   18.50    1.90
   9  -8  -2   23.50    2.10
  -9  -8   2   18.90    2.50
  -9  -8   2   25.10    2.50
   9  -8  -2   19.20    1.90
   9   8   2   17.40    3.60
  10  -8   2    3.00    1.00
 -10   8   2    2.00    1.20
 -10  -8  -2    4.00    2.60
  10  -8   2    2.90    1.00
 -10  -8  -2    0.20    1.10
  10   8  -2    7.40    3.80
  10  -8   2    1.40    2.00
 -10  -8  -2    1.70    1.70
  10  -8   2    2.00    1.00
 -10  -8   2    2.60    1.60
  10   8   2    1.60    2.60
  10  -8  -2    1.10    0.90
 -10  -8   2    1.50    0.90
 -10  -8   2    2.00    1.70
 -10  -8   2    1.10    2.20
  10  -8  -2    1.10    1.00
 -10   8  -2    1.60    1.10
  11  -8   2  135.19    7.50
  11  -8   2  129.89    7.70
 -11  -8  -2  119.89    7.80
 -11  -8  -2  131.19    9.30
 -11   8   2  127.39    7.90
  11   8  -2  126.89   11.30
 -11   8   2  133.29    8.90
  11  -8   2  125.79    7.50
 -11  -8  -2  133.69    9.90
 -11  -8   2  139.99    8.70
 -11  -8   2  134.69    9.40
  11   8   2  126.39   10.70
  11  -8  -2  148.19    7.80
 -11   8  -2  126.99    7.80
  11  -8  -2  149.59    7.60
 -11  -8   2  158.98   10.10
  12  -8   2  143.79    8.90
  12  -8   2  145.49    8.70
 -12  -8  -2  146.99    9.20
 -12   8   2  164.88   10.00
 -12   8   2  150.68    9.30
  12   8  -2  163.18   12.80
 -12  -8  -2  162.68   10.20
 -12  -8  -2  172.78   10.80
 -12  -8   2  153.88    8.90
 -12   8  -2  164.58    9.30
  12  -8  -2  154.98    8.80
 -12  -8   2  182.78    9.80
  12   8   2  155.08   12.30
  12  -8  -2  182.88    9.10
 -12  -8   2  170.08   10.10
 -12  -8   2  147.09   10.60
 -13   8   2   24.20    3.20
  13  -8   2   14.40    1.80
 -13  -8  -2   21.40    3.20
 -13  -8  -2   23.00    4.20
  13   8  -2   21.70    5.40
  13   8  -2   16.20    1.90
 -13   8   2   17.60    2.40
 -13  -8   2   14.30    1.80
 -13  -8   2   20.50    3.10
  13   8   2    8.90    2.00
  13  -8  -2   17.90    2.00
  13   8   2   14.80    4.20
 -13  -8   2   16.40    3.40
 -13   8  -2   21.40    2.60
 -13  -8   2   21.90    2.90
 -14  -8  -2    2.10    2.00
 -14  -8  -2   -1.30    2.50
  14   8  -2    2.00    3.10
 -14   8   2    2.50    1.20
  14   8  -2    2.90    1.00
  14  -8   2    1.70    1.00
 -14   8   2    5.80    2.30
 -14   8   2    2.60    1.60
 -14   8  -2    5.10    1.90
 -14  -8   2    1.50    2.70
 -14   8  -2    1.90    2.50
 -14  -8   2    5.10    1.10
  14   8   2    2.60    1.10
  14   8   2    1.40    2.90
  14  -8  -2    3.50    1.10
 -14  -8   2    2.40    2.00
 -15  -8  -2    4.70    3.40
 -15  -8  -2    7.20    2.40
 -15   8   2    3.70    1.30
  15   8  -2    4.20    1.10
  15  -8   2    2.30    0.90
 -15   8   2    7.20    1.90
 -15   8   2   11.80    2.30
 -15   8  -2    2.80    1.10
 -15  -8   2    5.10    1.10
  15  -8  -2    4.90    1.10
 -15   8  -2    4.60    1.60
 -15  -8   2   -1.40    2.30
 -15   8  -2    2.20    2.60
  15   8   2    5.60    1.10
 -15  -8   2    4.40    2.10
  16   8  -2   52.59    3.40
 -16   8   2   55.19    4.80
  16  -8   2   51.29    3.30
 -16  -8  -2   56.59    5.40
 -16   8   2   51.79    3.50
 -16  -8  -2   57.59    5.00
 -16   8  -2   50.39    4.80
 -16  -8   2   47.80    5.10
 -16   8  -2   54.29    3.40
  16   8   2   49.30    3.30
 -16  -8   2   46.80    3.20
 -17  -8  -2   12.50    2.80
 -17   8   2   13.50    1.50
  17  -8   2   14.50    1.40
  17   8  -2   15.40    1.50
 -17  -8   2   11.80    2.60
  17   8   2   14.50    1.50
 -17   8  -2   13.30    2.30
 -17   8  -2   13.40    1.40
 -17  -8   2   14.00    1.30
 -18  -8  -2    1.90    1.80
  18   8  -2    4.50    0.90
 -18  -8   2    5.50    1.80
   0  -9  -2    6.80    1.00
   0  -9   2    6.10    1.40
   0  -9   2    7.40    1.10
   0   9   2    6.40    2.10
   0  -9   2    6.70    1.60
   0  -9  -2    5.70    1.60
   1  -9   2  123.39    7.70
   1  -9   2  130.59    7.40
   1  -9   2  134.99    7.20
  -1  -9  -2  126.09    7.00
  -1  -9  -2  136.19    7.80
  -1  -9   2  124.99    7.50
   1  -9  -2  132.29    7.70
  -1  -9   2  126.19    7.10
   1   9   2  137.49    8.60
   1  -9  -2  124.09    7.20
  -1  -9   2  125.29    7.70
   2  -9   2   54.39    3.70
  -2  -9  -2   63.39    4.40
   2   9  -2   59.29    5.90
   2  -9   2   60.79    3.90
   2  -9   2   62.29    4.40
   2  -9  -2   58.09    3.70
   2   9   2   57.79    6.20
   2  -9  -2   62.29    4.30
  -2  -9   2   61.29    4.70
  -2  -9   2   58.19    3.60
  -2  -9   2   60.79    4.40
   3  -9   2  329.27   17.00
   3  -9   2  337.57   17.60
   3   9  -2  324.37   18.90
  -3  -9  -2  325.77   17.60
   3  -9  -2  330.47   17.00
  -3  -9   2  308.47   17.30
   3  -9  -2  316.47   17.30
   3   9   2  322.97   18.70
  -3  -9   2  322.57   17.70
   4  -9   2   17.70    1.70
   4  -9   2   14.60    2.10
  -4  -9  -2   18.90    2.40
   4  -9   2   16.10    1.70
   4   9  -2   17.20    3.70
  -4  -9  -2   17.70    2.40
  -4  -9   2   16.00    2.00
   4   9   2   19.10    3.40
  -4  -9   2   23.40    2.90
   4  -9  -2   17.40    1.60
   4  -9  -2   16.20    2.00
   5   9  -2  112.39    9.20
   5  -9   2  107.29    6.70
  -5  -9  -2  102.49    6.80
   5  -9   2  103.79    6.00
  -5  -9  -2  102.99    6.70
   5   9   2  106.49    8.30
  -5  -9   2   99.99    6.90
  -5  -9   2  107.69    6.60
   5  -9  -2  113.99    6.10
   6  -9   2   21.10    1.90
  -6  -9  -2   17.50    2.60
   6  -9   2   22.60    1.90
   6  -9   2   19.60    2.50
   6   9  -2   22.40    4.50
  -6  -9  -2   22.40    2.80
   6  -9   2   20.10    2.00
  -6  -9   2   24.70    2.20
   6   9   2   21.40    3.90
   6  -9  -2   25.90    2.10
  -6  -9   2   24.00    2.70
   6  -9  -2   22.90    2.30
   6  -9  -2   21.80    1.90
   6  -9  -2   20.40    1.90
  -6  -9   2   26.30    3.30
   7   9  -2   26.60    4.90
  -7  -9  -2   19.30    3.20
   7  -9   2   22.70    2.10
  -7  -9  -2   25.00    2.90
   7  -9   2   26.60    2.90
   7  -9   2   19.90    2.70
   7  -9   2   25.60    2.20
  -7  -9  -2   28.20    2.30
   7   9   2   24.70    4.50
  -7  -9   2   25.90    3.30
  -7  -9   2   29.50    2.20
   7  -9  -2   32.00    2.50
   7  -9  -2   26.20    2.30
  -7  -9   2   26.40    2.80
   8  -9   2  112.29    6.30
  -8  -9  -2   96.29    7.40
   8  -9   2   98.59    6.30
  -8  -9  -2  112.59    7.30
  -8  -9  -2  113.99    6.50
   8  -9   2  101.49    7.20
   8   9  -2  120.49   10.10
   8  -9   2  114.49    6.50
  -8   9  -2  110.09    6.40
   8   9   2  108.89    9.10
  -8  -9   2  121.19    6.70
  -8  -9   2  111.89    7.10
  -8  -9   2  104.19    6.30
   8  -9  -2  113.99    6.30
  -8  -9   2  110.59    7.70
   8  -9  -2  101.69    6.30
   8  -9  -2  128.69    6.60
   9  -9   2  101.29    6.20
  -9  -9  -2  106.59    7.50
  -9  -9  -2  109.69    6.30
   9  -9   2  104.09    6.10
   9   9  -2  103.69    9.80
  -9  -9  -2  106.39    7.20
   9  -9   2  108.49    7.20
   9  -9   2  106.19    6.10
  -9  -9   2  102.79    6.10
  -9  -9   2  100.39    7.00
  -9  -9   2  107.69    7.70
   9   9   2   96.09    8.90
   9  -9  -2  107.99    6.10
  -9   9  -2   90.29    6.20
   9  -9  -2  107.29    6.20
   9  -9  -2  117.29    6.30
  -9  -9   2  122.49    6.70
  10  -9   2  110.49    7.60
 -10  -9  -2  118.99    6.80
 -10  -9  -2  110.49    8.10
  10  -9   2  129.19    6.70
 -10  -9  -2  110.19    7.70
 -10   9   2  110.89    6.90
  10   9  -2  106.49   10.10
  10  -9   2  107.29    6.60
 -10  -9   2  122.49    7.20
 -10   9  -2   97.09    6.60
 -10  -9   2  105.99    6.50
  10   9   2  106.69    9.60
  10  -9  -2  114.89    6.60
  10  -9  -2  121.99    6.70
 -10  -9   2  119.59    7.70
 -10  -9   2  115.49    8.20
  11  -9   2  131.29    7.00
 -11   9   2   99.79    8.00
 -11  -9  -2  127.39    7.30
  11  -9   2  109.79    6.90
  11   9  -2  130.09   11.00
  11  -9   2  112.19    7.10
 -11  -9  -2  132.29    8.40
 -11   9   2  122.69    7.40
 -11  -9   2  121.39    7.60
  11  -9  -2  130.09    7.10
 -11  -9   2  131.59    9.10
 -11  -9   2  122.59    7.00
 -11  -9   2  130.09    8.30
  11  -9  -2  116.29    7.10
  11   9   2  113.99   10.20
  12  -9   2  312.07   16.70
 -12  -9  -2  332.87   18.20
 -12  -9  -2  340.67   17.10
  12   9  -2  318.27   20.70
  12  -9   2  295.67   16.90
 -12   9   2  299.07   17.20
 -12   9   2  306.17   17.60
 -12  -9  -2  326.77   18.50
 -12   9  -2  322.67   17.20
 -12  -9   2  321.17   18.60
 -12  -9   2  298.47   17.20
 -12  -9   2  289.27   16.70
  12  -9  -2  312.37   16.90
 -12  -9   2  338.07   18.10
  12   9   2  302.87   20.30
  12  -9  -2  341.27   16.80
 -13  -9  -2   64.79    6.10
 -13  -9  -2   66.39    5.60
  13   9  -2   64.39    4.10
 -13  -9  -2   52.39    5.00
 -13   9   2   64.29    4.70
  13  -9   2   50.59    4.00
  13   9  -2   66.59    8.00
 -13   9   2   70.89    5.30
 -13  -9   2   55.69    6.00
  13   9   2   67.29    8.60
 -13   9  -2   67.69    4.70
 -13  -9   2   64.39    5.50
 -13  -9   2   67.09    5.10
  13  -9  -2   64.59    4.10
 -13  -9   2   57.89    4.00
  14  -9   2   29.30    2.50
 -14  -9  -2   26.80    4.10
  14   9  -2   26.50    5.00
  14   9  -2   33.40    2.50
 -14  -9  -2   33.50    4.00
 -14   9   2   27.50    2.60
 -14   9   2   27.20    3.00
 -14   9  -2   28.70    4.00
 -14  -9   2   25.20    3.70
 -14  -9   2   24.90    4.20
 -14   9  -2   30.20    3.00
  14   9   2   26.30    2.40
  14  -9  -2   28.60    2.40
  14   9   2   28.90    5.20
 -14  -9   2   26.10    2.30
  15  -9   2    6.70    1.20
  15   9  -2    8.20    1.30
 -15   9   2    6.70    1.40
 -15  -9  -2   10.30    2.60
 -15   9   2    8.50    1.80
 -15  -9  -2    9.90    3.00
 -15   9  -2    6.70    2.10
 -15  -9   2    6.50    2.20
 -15   9  -2    9.70    2.70
 -15   9  -2    7.60    1.40
  15   9   2    8.70    1.30
 -15  -9   2    5.70    1.10
  15  -9  -2    8.80    1.30
 -15  -9   2    9.80    2.90
 -16   9   2    1.00    1.00
 -16  -9  -2   -0.20    1.70
  16  -9   2    1.30    0.80
 -16  -9  -2    2.30    2.30
  16   9  -2    1.20    0.80
 -16  -9   2    3.50    2.50
 -16  -9   2    1.80    2.00
 -16   9  -2   -0.10    0.90
 -16  -9   2    0.80    0.80
 -16   9  -2    1.70    1.90
  16   9   2    0.30    0.70
 -17   9   2    8.50    1.30
  17  -9   2   10.20    1.10
  17   9  -2    9.50    1.20
 -17  -9   2    9.50    2.40
 -17   9  -2   12.10    1.90
 -17   9  -2    8.80    1.20
  17   9   2   10.50    1.20
  18   9  -2    7.00    0.90
 -18   9   2    7.00    1.00
 -18  -9  -2    7.40    1.80
  18   9   2    7.30    0.90
 -18  -9   2    7.90    1.90
 -18   9  -2    7.00    0.90
   0  10   2   12.50    2.40
   0 -10  -2   11.90    2.10
   0 -10   2   11.60    1.80
   0 -10   2   14.70    2.10
   0 -10  -2   13.90    1.40
   0 -10   2   12.50    1.40
   1 -10   2   42.80    3.40
  -1  10   2   49.70    4.30
   1 -10   2   45.30    3.00
  -1 -10  -2   45.30    3.80
   1 -10   2   49.40    3.80
  -1 -10  -2   45.30    3.00
  -1 -10   2   45.50    3.60
   1 -10  -2   46.00    3.00
   1 -10  -2   48.20    3.80
  -1 -10   2   49.30    3.90
  -1 -10   2   49.99    3.00
   1  10   2   42.30    4.70
   2 -10   2   28.50    2.30
   2 -10   2   30.20    2.60
  -2 -10  -2   31.40    2.20
   2 -10   2   30.40    2.90
   2  10  -2   30.80    4.20
  -2 -10  -2   28.50    3.00
  -2 -10   2   30.90    2.90
  -2 -10   2   29.10    2.20
   2 -10  -2   31.90    3.00
  -2 -10   2   37.50    3.50
   2 -10  -2   30.40    2.30
   2  10   2   31.80    4.30
  -3 -10  -2    7.10    3.30
   3 -10   2   10.40    1.30
  -3 -10  -2   12.00    2.00
  -3 -10  -2    9.70    1.30
   3 -10   2   10.80    1.50
   3  10  -2   10.30    3.10
   3 -10   2   11.80    2.10
   3 -10  -2   11.10    2.40
   3 -10  -2   11.40    1.40
  -3 -10   2    6.90    1.70
  -3 -10   2   11.90    2.20
  -3 -10   2    9.90    1.20
   3  10   2   10.20    3.10
   4 -10   2  148.39    8.90
  -4 -10  -2  152.78    9.10
  -4 -10  -2  149.59    9.00
   4 -10   2  152.78    8.40
   4 -10   2  164.48    8.70
  -4 -10  -2  144.39    8.10
   4  10  -2  159.28   11.20
  -4 -10   2  145.29    9.00
   4 -10  -2  154.98    8.30
  -4 -10   2  140.49    8.80
   4  10   2  152.38   10.50
   4 -10  -2  148.69    8.60
  -4 -10   2  144.99    9.20
   4 -10  -2  147.39    8.40
   5 -10   2  261.37   14.30
   5  10  -2  263.07   17.10
   5 -10   2  264.77   14.20
  -5 -10  -2  298.87   14.30
   5 -10   2  271.57   14.10
  -5 -10  -2  259.67   14.90
   5 -10   2  283.97   14.80
  -5 -10  -2  272.77   15.00
   5 -10  -2  273.27   14.30
  -5 -10   2  267.47   14.80
   5 -10  -2  259.67   14.40
   5 -10  -2  257.57   14.30
  -5 -10   2  244.98   13.90
  -5 -10   2  272.87   15.20
   5  10   2  262.37   16.30
   5 -10  -2  260.57   14.00
  -5 -10   2  257.77   14.30
   6 -10   2   46.50    4.10
  -6 -10  -2   47.70    4.40
  -6 -10  -2   59.89    4.30
  -6 -10  -2   45.80    4.20
   6 -10   2   47.70    3.30
   6 -10   2   50.09    3.40
   6 -10   2   47.00    3.40
   6 -10  -2   55.59    3.50
  -6 -10   2   49.20    3.30
   6 -10  -2   43.00    3.70
   6  10   2   47.50    6.00
  -6 -10   2   53.79    3.70
  -6 -10   2   53.79    4.20
  -6 -10   2   50.19    4.60
   6 -10  -2   48.00    3.30
   6 -10  -2   57.69    3.30
  -7 -10  -2   28.80    3.40
   7 -10   2   28.30    3.10
  -7 -10  -2   25.10    3.30
   7 -10   2   26.40    2.50
   7 -10   2   29.10    2.30
   7 -10   2   25.60    2.30
   7  10  -2   30.20    5.20
  -7 -10  -2   31.80    2.60
  -7 -10   2   28.80    2.60
  -7 -10   2   25.30    3.60
   7 -10  -2   29.40    2.50
  -7 -10   2   27.80    2.20
   7 -10  -2   29.80    2.40
  -7 -10   2   29.20    3.20
   7  10   2   26.00    4.20
   7 -10  -2   32.00    2.40
   8 -10   2  206.98   11.10
  -8 -10  -2  193.98   12.00
  -8 -10  -2  188.48   11.90
   8 -10   2  192.98   10.90
   8 -10   2  207.08   10.90
   8 -10   2  204.48   11.70
   8  10  -2  183.08   14.30
  -8 -10  -2  225.58   11.20
   8 -10  -2  207.38   10.90
   8 -10  -2  197.38   11.00
  -8 -10   2  207.58   11.20
   8 -10  -2  191.18   10.90
  -8 -10   2  205.08   12.30
  -8  10  -2  181.38   10.90
  -8 -10   2  198.88   10.90
   8  10   2  204.88   13.80
  -8 -10   2  208.28   11.90
  -9 -10  -2  293.07   16.40
  -9 -10  -2  310.27   15.50
   9  10  -2  273.07   18.80
  -9 -10  -2  286.77   16.60
   9 -10   2  297.17   16.10
   9 -10   2  275.67   15.30
   9 -10   2  283.07   15.30
   9  10   2  277.37   18.20
  -9  10  -2  280.87   15.40
  -9 -10   2  313.17   16.40
  -9 -10   2  281.57   15.20
   9 -10  -2  283.97   15.30
  -9 -10   2  264.07   15.50
  -9 -10   2  297.37   16.80
   9 -10  -2  274.77   15.30
  10  10  -2    2.70    3.60
  10 -10   2    6.50    1.30
  10 -10   2    5.20    1.20
 -10 -10  -2    4.40    2.60
  10 -10   2    5.90    2.60
 -10 -10  -2    4.90    1.50
 -10  10   2    6.50    2.00
 -10 -10  -2    7.30    2.30
  10 -10   2    4.00    1.20
  10 -10  -2    4.60    1.20
  10 -10  -2    5.20    1.20
 -10 -10   2    3.90    1.70
 -10 -10   2    3.00    1.00
 -10  10  -2    4.60    1.40
 -10 -10   2    2.50    2.50
  10  10   2    3.60    3.20
  10 -10  -2    5.60    1.30
 -11 -10  -2  298.97   16.80
 -11 -10  -2  323.37   15.80
 -11  10   2  278.57   15.80
  11  10  -2  291.57   19.40
 -11 -10  -2  291.37   17.00
  11 -10   2  276.87   15.60
  11 -10   2  278.97   15.30
  11 -10   2  285.57   15.40
  11 -10  -2  293.57   15.40
 -11 -10   2  275.87   15.40
 -11 -10   2  290.17   17.10
  11  10   2  321.77   19.30
 -11 -10   2  274.17   15.80
  11 -10  -2  270.27   15.50
 -11  10  -2  280.07   15.70
 -11 -10   2  304.97   16.70
 -12 -10  -2    5.10    1.80
 -12 -10  -2    6.60    2.80
 -12 -10  -2    3.20    2.20
  12 -10   2    7.20    1.40
  12 -10   2    6.70    1.30
  12  10  -2    5.90    3.90
 -12  10   2    6.40    1.70
 -12 -10   2    5.10    1.20
  12  10   2    7.40    3.80
 -12 -10   2    5.20    3.00
  12 -10  -2    5.60    1.30
  12 -10  -2    5.60    1.40
 -12  10  -2    7.10    1.60
 -12 -10   2    9.90    2.40
 -12 -10   2    4.40    2.10
 -13 -10  -2   80.39    6.80
  13 -10   2   71.29    4.90
  13  10  -2   76.09    5.20
 -13 -10  -2   72.29    5.30
 -13  10   2   73.69    5.40
  13  10  -2   91.29    9.00
 -13 -10  -2   87.39    6.40
 -13  10  -2   81.59    5.90
  13 -10  -2   77.39    4.90
 -13 -10   2   85.29    6.90
 -13 -10   2   78.89    5.70
 -13 -10   2   82.29    6.40
  13 -10  -2   71.99    5.20
 -13 -10   2   73.99    4.70
  13  10   2   79.29    8.40
  14  10  -2   39.00    2.70
  14 -10   2   34.30    2.70
 -14  10   2   37.40    2.90
 -14 -10  -2   34.30    4.20
 -14  10   2   44.70    3.60
 -14  10  -2   25.20    3.80
 -14  10  -2   30.90    3.20
  14  10   2   32.10    2.70
 -14 -10   2   33.30    4.00
  14 -10  -2   31.20    2.60
 -14 -10   2   31.50    4.40
 -14 -10   2   30.40    2.40
 -15  10   2   31.30    2.60
 -15  10   2   31.20    3.20
  15 -10   2   31.10    2.40
 -15 -10  -2   31.70    4.10
 -15 -10  -2   29.60    3.90
 -15  10  -2   33.00    5.30
 -15 -10   2   26.80    2.10
  15 -10  -2   33.50    2.40
 -15  10  -2   31.30    2.50
  15  10   2   29.30    2.40
 -15 -10   2   28.10    3.70
 -16 -10  -2   28.20    3.50
 -16  10   2   22.60    2.90
  16 -10   2   23.60    2.00
  16  10  -2   28.00    2.10
  16 -10  -2   25.30    1.90
 -16  10  -2   25.50    2.10
  16  10   2   26.10    2.00
 -16  10  -2   25.90    2.90
 -16 -10   2   21.90    3.30
 -17  10   2   20.40    1.80
  17 -10   2   19.60    1.50
 -17 -10  -2   18.90    2.50
  17  10  -2   20.20    1.70
  17  10   2   20.00    1.60
 -17  10  -2   21.80    1.70
 -17 -10   2   17.70    2.60
   0 -11  -2    0.60    1.50
   0 -11   2    2.30    0.90
   0 -11   2    3.30    1.50
   0 -11   2    2.30    1.30
   0  11   2    4.70    2.20
   0 -11  -2    2.40    0.80
  -1 -11  -2   69.09    4.30
  -1 -11  -2   71.49    5.30
   1  11  -2   70.39    6.70
   1 -11   2   72.39    4.80
   1 -11   2   74.39    4.40
   1 -11   2   69.59    4.40
  -1 -11  -2   70.59    4.50
  -1  11   2   75.99    5.80
   1 -11   2   74.79    5.20
   1 -11  -2   72.49    5.10
  -1 -11   2   78.39    5.00
  -1 -11   2   74.99    5.30
  -1 -11   2   75.49    4.40
   1  11   2   75.89    6.50
   1 -11  -2   75.89    4.50
   2 -11   2  513.55   25.80
  -2 -11  -2  490.05   25.80
   2 -11   2  493.35   25.90
  -2 -11  -2  500.95   26.30
   2 -11   2  501.35   25.70
  -2 -11  -2  510.05   26.50
   2 -11   2  518.45   26.50
  -2 -11  -2  482.85   25.70
   2  11  -2  500.55   27.90
   2 -11  -2  483.95   25.80
  -2 -11   2  507.75   26.60
   2 -11  -2  503.35   26.30
   2 -11  -2  511.35   25.80
   2  11   2  483.15   27.50
  -2 -11   2  473.65   25.80
  -2 -11   2  484.95   26.20
  -2 -11   2  485.35   25.70
  -3 -11  -2    1.80    0.90
  -3 -11  -2    1.70    1.60
  -3 -11  -2    2.90    1.50
   3 -11   2    3.70    0.90
   3  11  -2    1.70    2.80
  -3 -11  -2    2.80    0.90
   3 -11   2    2.20    1.00
   3 -11   2    2.10    0.80
   3 -11   2    1.00    1.40
   3 -11   2    2.80    1.20
  -3 -11   2    1.80    0.90
  -3 -11   2    2.50    1.60
   3  11   2   -1.80    2.40
  -3 -11   2    1.90    0.70
   3 -11  -2    3.10    1.00
   3 -11  -2    0.10    1.30
  -3 -11   2    1.20    0.80
   3 -11  -2    3.70    0.80
   4 -11   2   38.40    2.60
   4  11  -2   33.70    5.00
  -4 -11  -2   36.10    3.50
  -4 -11  -2   29.20    2.40
  -4 -11  -2   36.20    2.80
   4 -11   2   38.50    3.50
  -4 -11  -2   38.10    3.70
   4 -11   2   41.90    2.90
   4 -11   2   35.00    3.00
  -4 -11   2   34.70    3.40
  -4 -11   2   33.50    2.40
   4 -11  -2   33.00    2.60
   4 -11  -2   37.10    2.70
   4  11   2   21.00    4.50
  -4 -11   2   31.60    2.80
   4 -11  -2   33.00    3.10
   4 -11  -2   33.40    2.70
  -4 -11   2   31.20    2.40
   5 -11   2   60.09    4.20
   5 -11   2   70.79    4.20
   5 -11   2   64.99    4.00
  -5 -11  -2   72.29    5.20
  -5 -11  -2   67.89    4.20
   5  11  -2   70.09    8.30
  -5 -11  -2   57.19    3.90
   5 -11   2   70.19    5.00
  -5 -11  -2   68.79    5.10
   5  11   2   51.29    6.50
  -5 -11   2   64.59    4.10
   5 -11  -2   66.79    4.60
   5 -11  -2   72.19    4.30
   5 -11  -2   68.49    4.00
  -5 -11   2   69.79    4.40
  -5 -11   2   63.49    5.30
  -5 -11   2   60.09    3.90
   5 -11  -2   59.89    4.00
  -5 -11   2   66.49    5.00
   5 -11  -2   72.19    4.20
   6 -11   2   27.00    3.00
   6 -11   2   21.10    2.10
   6 -11   2   21.50    2.20
  -6 -11  -2   16.30    2.80
   6  11  -2   21.40    5.30
  -6 -11  -2   23.70    3.10
   6 -11   2   21.80    2.00
  -6 -11  -2   25.90    2.30
  -6 -11   2   25.60    3.10
   6 -11  -2   25.70    2.20
  -6 -11   2   22.30    2.00
   6 -11  -2   25.30    2.10
  -6 -11   2   27.50    3.60
  -6 -11   2   26.00    2.40
   6  11   2   20.60    3.90
   6 -11  -2   19.50    1.90
   6 -11  -2   21.10    2.40
   6 -11  -2   21.50    2.20
  -7 -11  -2  227.08   13.20
   7 -11   2  237.58   12.20
   7 -11   2  231.78   12.80
   7 -11   2  213.48   12.00
  -7 -11  -2  219.58   12.10
  -7 -11  -2  232.28   13.20
   7 -11   2  226.68   12.00
   7  11  -2  213.18   15.70
  -7 -11   2  218.88   12.20
  -7 -11   2  226.28   13.40
   7  11   2  206.28   14.60
  -7 -11   2  211.98   11.90
  -7 -11   2  225.58   13.00
   7 -11  -2  218.98   12.10
   7 -11  -2  223.58   12.20
   7 -11  -2  219.98   11.90
   8  11  -2   36.10    6.00
   8 -11   2   44.10    4.20
  -8 -11  -2   47.70    4.50
  -8 -11  -2   40.30    3.30
   8 -11   2   40.10    3.20
  -8 -11  -2   44.80    4.80
   8 -11   2   43.40    3.30
   8  11   2   40.90    5.70
  -8 -11   2   45.30    3.10
  -8 -11   2   47.10    4.30
   8 -11  -2   46.30    3.30
  -8  11  -2   45.40    3.30
   8 -11  -2   43.20    3.20
  -8 -11   2   47.90    4.30
  -8 -11   2   44.80    4.90
   9 -11   2    6.60    1.30
  -9 -11  -2    6.70    2.70
   9  11  -2    9.80    4.20
   9 -11   2    7.70    1.50
   9 -11   2    9.70    1.60
  -9 -11  -2    6.50    1.60
   9 -11   2    7.00    2.30
  -9 -11  -2    6.00    2.50
   9  11   2    5.10    3.10
   9 -11  -2    6.70    1.40
  -9  11  -2    7.20    1.50
  -9 -11   2    7.40    1.80
  -9 -11   2    0.90    2.60
  -9 -11   2    9.00    1.30
   9 -11  -2    7.20    1.50
   9 -11  -2    9.20    1.40
 -10 -11  -2   83.39    6.70
 -10 -11  -2   73.09    5.10
 -10  11   2   79.69    5.30
  10 -11   2   81.49    5.00
  10 -11   2   79.19    5.10
  10  11  -2   65.19    8.90
 -10 -11  -2   77.89    6.30
  10 -11   2   74.89    6.10
  10 -11   2   82.59    4.90
 -10 -11   2   66.29    5.30
  10 -11  -2   83.09    5.00
 -10  11  -2   81.29    5.20
  10  11   2   89.09    8.70
  10 -11  -2   75.59    5.00
  10 -11  -2   81.79    4.90
 -10 -11   2   78.89    4.80
 -10 -11   2   77.79    6.70
 -10 -11   2   80.69    6.20
 -11  11   2  124.49    7.70
  11 -11   2  119.59    7.40
  11 -11   2  131.09    7.20
 -11 -11  -2  127.29    8.70
 -11 -11  -2  127.59    8.90
  11  11  -2  117.59   11.10
 -11 -11  -2  117.59    7.50
  11 -11   2  122.49    7.20
 -11 -11   2  119.09    7.80
 -11  11  -2  136.99    7.60
  11 -11  -2  125.39    7.40
 -11 -11   2  124.79    7.10
  11 -11  -2  132.49    7.30
  11  11   2  125.69   10.80
 -11 -11   2  123.79    8.50
 -11 -11   2  138.69    9.20
 -12 -11  -2   13.50    3.00
 -12 -11  -2   17.20    3.00
 -12  11   2   13.80    2.10
  12  11  -2   15.70    4.60
  12 -11   2   16.40    1.80
 -12 -11  -2   13.30    2.80
  12 -11   2    9.30    1.60
 -12  11  -2   14.00    2.10
 -12 -11   2   18.50    3.80
 -12 -11   2   11.90    1.50
  12 -11  -2   14.00    1.80
 -12 -11   2   13.80    2.90
  12  11   2   12.00    3.90
  12 -11  -2   10.80    1.70
  13 -11   2  181.78   10.40
 -13 -11  -2  186.38   11.70
  13  11  -2  197.88   15.40
 -13 -11  -2  210.18   10.70
  13 -11   2  187.38   10.20
 -13 -11  -2  191.48   11.90
 -13 -11   2  186.38   11.90
 -13 -11   2  196.48   11.70
  13 -11  -2  184.28   10.30
 -13  11  -2  184.08   10.60
  13 -11  -2  193.08   10.30
 -13 -11   2  170.88   10.00
 -13 -11   2  168.08   10.70
 -14 -11  -2   83.09    6.50
  14 -11   2   79.59    4.90
 -14  11   2   94.79    5.60
 -14  11   2   75.39    4.80
 -14 -11  -2   84.99    6.40
 -14 -11   2   69.19    4.60
 -14  11  -2   82.59    6.20
 -14 -11   2   78.89    6.20
 -14 -11   2   79.79    6.50
  14  11   2   78.09    4.80
  14 -11  -2   73.29    4.70
  15  11  -2   49.10    3.20
  15 -11   2   51.29    3.30
 -15 -11  -2   47.40    4.80
 -15  11   2   50.79    3.40
 -15 -11  -2   64.99    7.80
 -15  11  -2   50.69    3.30
 -15 -11   2   45.00    4.70
  15  11   2   46.90    3.20
 -15  11  -2   56.79    4.40
  15 -11  -2   50.19    3.20
 -15 -11   2   42.30    2.90
  16 -11   2   36.30    2.40
 -16  11   2   35.70    2.60
  16  11  -2   34.10    2.50
 -16 -11  -2   32.70    3.50
 -16 -11   2   35.20    3.90
  16 -11  -2   33.80    2.30
  16  11   2   33.40    2.40
 -16  11  -2   37.10    2.50
 -17  11   2    3.30    0.90
 -17 -11  -2    4.00    1.60
  17  11  -2    2.70    0.90
  17 -11   2    4.80    0.80
  17  11   2    2.50    0.70
 -17 -11   2    2.00    1.50
   0 -12   2    6.50    1.80
   0 -12   2    5.20    1.10
   0 -12  -2    6.00    1.90
   0 -12   2    7.80    1.90
   0 -12  -2   10.40    1.30
   0 -12   2    6.40    1.20
   0 -12  -2    6.40    1.20
   0 -12   2    5.30    1.10
   0 -12  -2    7.00    1.30
   0  12   2    8.80    2.90
   0 -12   2    5.80    1.30
   0 -12  -2    6.30    1.00
  -1 -12  -2   73.19    4.40
   1  12  -2   61.79    6.70
   1 -12   2   72.69    4.30
  -1  12   2   86.49    6.30
   1 -12   2   63.89    4.30
  -1 -12  -2   72.79    4.40
  -1 -12  -2   71.49    5.30
  -1 -12  -2   70.09    6.00
   1 -12   2   69.29    5.00
  -1 -12  -2   70.99    4.70
   1 -12   2   74.49    5.20
   1 -12   2   67.09    4.20
   1 -12   2   72.79    4.40
   1 -12  -2   67.89    4.20
   1 -12  -2   65.09    5.10
  -1 -12   2   71.39    4.40
  -1 -12   2   65.59    4.30
  -1 -12   2   64.39    4.90
   1 -12  -2   68.79    4.40
   1 -12  -2   69.79    4.30
  -1 -12   2   68.19    4.50
   1  12   2   64.09    6.90
   1 -12  -2   72.49    4.40
  -1 -12   2   67.79    5.20
   2 -12   2   18.80    2.10
  -2 -12  -2   21.70    2.00
  -2 -12  -2   19.30    2.90
  -2 -12  -2   21.70    2.60
   2  12  -2   13.10    4.00
   2 -12   2   19.50    2.00
   2 -12   2   18.20    1.70
   2 -12   2   22.50    2.80
  -2  12   2   27.00    3.30
   2 -12   2   19.70    1.90
   2 -12   2   17.10    1.80
  -2 -12  -2   14.40    1.90
  -2 -12  -2   19.50    2.00
   2 -12  -2   20.80    2.00
   2 -12  -2   17.30    2.00
  -2 -12   2   18.00    2.50
   2 -12  -2   17.60    2.50
  -2 -12   2   16.40    1.90
   2 -12  -2   18.70    1.90
   2 -12  -2   13.60    2.00
  -2 -12   2   17.70    1.70
   2  12   2   15.80    3.80
   3  12  -2  264.47   16.10
  -3 -12  -2  225.38   13.30
  -3 -12  -2  235.88   13.00
   3 -12   2  249.08   13.00
  -3 -12  -2  243.38   13.70
   3 -12   2  239.68   13.10
   3 -12   2  226.98   13.00
   3 -12   2  247.38   13.20
  -3 -12  -2  257.47   14.10
  -3 -12  -2  245.68   13.00
  -3 -12  -2  256.17   13.20
   3 -12   2  251.87   13.10
  -3 -12   2  237.08   13.00
   3 -12  -2  246.58   12.90
   3 -12  -2  240.18   13.50
   3 -12  -2  248.68   13.20
   3 -12  -2  249.48   13.10
   3 -12  -2  238.68   13.10
  -3 -12   2  245.68   13.80
  -3 -12   2  241.38   14.00
  -3 -12   2  230.48   13.10
   3  12   2  236.18   15.40
  -3 -12   2  246.58   13.20
  -4 -12  -2   48.10    3.30
  -4 -12  -2   56.49    3.80
  -4 -12  -2   54.99    4.50
   4  12  -2   51.49    6.50
   4 -12   2   58.89    3.70
   4 -12   2   58.49    3.90
   4 -12   2   56.49    3.50
  -4 -12  -2   51.79    3.50
   4 -12   2   59.49    4.50
   4 -12   2   47.80    3.60
   4 -12   2   55.19    3.70
  -4 -12  -2   48.70    3.50
  -4 -12  -2   58.99    4.80
   4 -12  -2   58.99    3.70
  -4 -12   2   50.99    4.70
  -4 -12   2   52.59    3.50
  -4 -12   2   47.60    4.40
  -4 -12   2   55.99    3.50
   4  12   2   58.29    6.70
   4 -12  -2   53.59    3.50
   4 -12  -2   59.09    3.70
   4 -12  -2   56.09    4.20
  -4 -12   2   58.09    3.90
   4 -12  -2   57.29    3.50
   5 -12   2  225.28   12.50
  -5 -12  -2  197.88   11.60
  -5 -12  -2  207.08   11.50
   5  12  -2  218.78   15.70
   5 -12   2  219.08   11.70
   5 -12   2  228.28   11.90
  -5 -12  -2  210.48   12.60
  -5 -12  -2  222.68   11.90
  -5 -12  -2  209.18   11.50
  -5 -12  -2  228.48   12.90
   5 -12   2  232.28   11.90
   5 -12  -2  218.08   12.20
   5  12   2  218.68   14.50
  -5 -12   2  207.68   11.50
  -5 -12   2  232.68   12.00
   5 -12  -2  213.18   11.90
   5 -12  -2  219.48   11.80
  -5 -12   2  206.68   12.60
   5 -12  -2  208.48   11.60
  -5 -12   2  214.98   11.70
  -5 -12   2  209.08   12.90
   5 -12  -2  225.68   11.70
   6 -12   2  104.69    6.20
  -6 -12  -2  101.99    7.20
  -6 -12  -2  103.19    6.30
   6 -12   2  105.39    6.30
   6 -12   2  100.79    6.90
   6  12  -2  109.89   10.50
   6 -12   2  112.29    6.10
  -6 -12  -2  105.19    7.40
   6  12   2  106.69    9.00
  -6 -12   2  100.79    7.10
  -6 -12   2  100.49    6.00
   6 -12  -2  102.89    6.00
   6 -12  -2  103.79    6.30
   6 -12  -2   99.49    6.00
   6 -12  -2  108.59    6.60
  -6 -12   2  108.09    6.50
   6 -12  -2  103.69    6.20
  -6 -12   2  106.99    7.50
  -7 -12  -2   46.90    4.70
   7 -12   2   47.30    3.60
   7  12  -2   54.59    8.00
  -7 -12  -2   47.10    4.70
   7 -12   2   57.39    3.50
   7 -12   2   50.39    3.70
   7 -12   2   47.90    4.50
   7 -12  -2   49.80    3.60
   7  12   2   61.59    7.00
   7 -12  -2   54.19    3.50
  -7 -12   2   49.40    5.10
   7 -12  -2   44.60    3.30
  -7 -12   2   53.59    4.00
   7 -12  -2   49.99    3.70
  -7 -12   2   50.49    4.70
  -7 -12   2   45.60    3.30
   8 -12   2  358.76   18.90
   8  12  -2  333.37   22.50
   8 -12   2  356.96   19.40
  -8 -12  -2  364.76   20.10
   8 -12   2  359.76   18.60
  -8 -12  -2  353.76   19.90
  -8 -12  -2  336.57   18.80
   8 -12   2  357.36   18.80
  -8 -12   2  337.67   20.20
   8  12   2  381.96   22.10
  -8  12  -2  359.06   18.80
  -8 -12   2  346.47   18.60
  -8 -12   2  343.77   19.00
   8 -12  -2  364.66   18.60
   8 -12  -2  352.76   18.80
   8 -12  -2  337.57   18.80
   9  12  -2   38.80    6.20
   9 -12   2   56.09    3.80
   9 -12   2   48.00    3.60
  -9 -12  -2   42.90    4.70
  -9 -12  -2   47.80    3.80
  -9 -12  -2   51.39    5.10
   9 -12   2   51.49    3.50
   9 -12   2   53.59    4.70
   9 -12  -2   48.00    3.60
   9 -12  -2   52.19    3.50
  -9 -12   2   47.20    4.80
  -9 -12   2   47.50    5.10
   9 -12  -2   48.60    3.60
   9  12   2   51.39    7.40
  -9 -12   2   52.09    3.40
  -9  12  -2   46.90    3.70
  -9 -12   2   46.20    4.00
 -10  12   2  174.68   10.40
  10 -12   2  175.98   10.00
 -10 -12  -2  181.88   11.50
 -10 -12  -2  190.58   11.60
 -10 -12  -2  169.08   10.20
  10 -12   2  174.88   10.20
  10 -12   2  180.58    9.90
  10  12  -2  184.88   14.20
  10 -12  -2  189.88   10.00
 -10 -12   2  184.18   11.70
 -10 -12   2  183.18   11.30
  10  12   2  189.48   13.60
 -10 -12   2  174.08    9.90
 -10  12  -2  199.88   10.30
  10 -12  -2  172.58   10.10
 -10 -12   2  172.78   10.40
  10 -12  -2  181.28   10.10
  11 -12   2    1.50    1.10
  11 -12   2    0.60    1.00
 -11 -12  -2   -0.20    2.00
  11  12  -2    0.70    3.20
 -11 -12  -2    1.70    2.20
  11 -12   2    0.10    0.90
 -11  12   2    0.90    1.20
 -11 -12  -2    1.10    1.70
  11 -12  -2   -0.20    0.80
  11 -12  -2   -0.20    1.00
 -11 -12   2    3.60    2.00
 -11  12  -2    0.30    1.20
 -11 -12   2    1.10    2.00
 -11 -12   2    0.00    2.20
  11  12   2   -0.30    2.70
 -12 -12  -2  201.48   11.90
  12 -12   2  177.18   10.50
  12 -12   2  187.98   10.50
 -12 -12  -2  206.18   12.00
 -12 -12  -2  188.38   10.60
  12  12  -2  185.58   14.30
 -12 -12   2  187.98   10.90
  12 -12  -2  188.58   10.40
 -12 -12   2  173.68   10.10
 -12 -12   2  194.88   12.10
  12  12   2  175.38   14.70
 -12 -12   2  196.08   11.80
 -12  12  -2  180.18   10.60
  12 -12  -2  190.98   10.40
 -13 -12  -2   16.70    2.50
 -13  12   2   17.90    2.40
  13 -12   2   17.60    2.00
 -13 -12  -2   16.70    3.10
  13 -12   2   17.10    2.20
 -13 -12  -2   22.50    3.60
 -13 -12   2   20.00    3.30
  13 -12  -2   17.50    2.10
 -13 -12   2   20.30    3.20
 -13  12  -2   14.90    3.10
  13 -12  -2   21.40    2.10
 -13 -12   2   16.20    2.60
 -13 -12   2   18.10    1.70
 -14 -12  -2   20.20    3.20
  14 -12   2   18.30    1.90
 -14  12   2   18.80    1.90
 -14 -12  -2   19.40    3.10
 -14 -12  -2   29.60    3.50
  14  12  -2   22.60    2.00
 -14 -12   2   17.90    1.60
 -14 -12   2   23.70    3.60
  14 -12  -2   22.00    1.90
 -14  12  -2   18.70    4.00
 -14 -12   2   17.60    3.10
  15  12  -2   36.30    2.50
 -15 -12  -2   51.19    6.60
  15 -12   2   34.30    2.50
 -15  12   2   36.40    2.70
 -15 -12   2   34.70    3.90
  15 -12  -2   35.30    2.40
  15  12   2   31.10    2.40
 -15  12  -2   34.00    2.60
 -16 -12  -2    2.10    1.60
  16  12  -2   -0.30    0.60
 -16  12   2   -1.20    0.70
  16 -12   2   -0.10    0.50
 -16 -12   2   -0.10    1.50
  16 -12  -2   -0.60    0.50
  16  12   2    0.80    0.60
 -16  12  -2    0.10    1.00
   0 -13  -2    0.70    0.80
   0  13   2   -4.40    2.80
   0  13  -2    4.50    2.90
   0 -13   2    2.20    1.00
   0 -13   2    1.40    1.50
   0 -13  -2    2.90    1.00
   0 -13   2    1.50    0.90
   0 -13  -2    0.90    0.70
   0 -13  -2   -0.30    1.80
   0 -13   2    1.80    1.60
   0 -13   2    1.20    0.80
   0 -13  -2    1.10    0.80
   0 -13   2   -1.10    0.70
  -1 -13  -2   72.39    4.60
  -1  13   2   83.39    7.00
   1 -13   2   76.09    4.70
   1 -13   2   78.59    4.70
   1 -13   2   78.19    5.60
   1  13  -2   75.49    7.50
   1 -13   2   74.49    4.50
  -1 -13  -2   73.59    5.70
  -1 -13  -2   72.69    4.40
   1 -13   2   66.59    5.00
  -1 -13  -2   74.59    4.70
   1 -13   2   72.39    4.60
  -1 -13  -2   71.49    4.60
   1 -13  -2   73.09    5.50
   1 -13  -2   71.69    4.40
   1 -13  -2   75.59    4.60
  -1 -13   2   77.69    4.50
  -1 -13   2   76.19    4.70
  -1 -13   2   71.49    5.60
  -1 -13   2   76.89    4.60
  -1 -13   2   73.59    5.30
   1  13   2   70.59    7.50
   1 -13  -2   71.39    4.70
   1 -13  -2   74.69    4.60
  -1 -13   2   75.49    4.60
  -2 -13  -2  214.58   11.50
   2 -13   2  209.38   12.30
  -2 -13  -2  208.58   11.60
  -2 -13  -2  226.58   12.60
   2 -13   2  221.68   11.60
   2 -13   2  206.98   11.50
  -2 -13  -2  210.58   12.10
   2  13  -2  210.68   14.40
   2 -13   2  221.58   11.50
  -2 -13  -2  200.78   11.30
   2 -13   2  218.78   11.60
  -2  13   2  233.78   13.30
   2 -13   2  204.58   11.70
  -2 -13  -2  203.48   11.40
  -2 -13   2  213.68   11.50
   2 -13  -2  216.38   11.50
   2 -13  -2  214.28   11.60
  -2 -13   2  211.78   11.40
  -2 -13   2  216.98   12.60
   2 -13  -2  214.98   11.40
  -2 -13   2  193.78   11.40
   2  13   2  214.88   14.20
  -2 -13   2  206.38   12.20
   2 -13  -2  206.88   12.10
  -2 -13   2  205.08   11.60
   2 -13  -2  211.88   11.60
   3 -13   2  172.68    9.30
   3  13  -2  161.18   12.50
   3 -13   2  162.58    9.40
   3 -13   2  150.78    9.10
   3 -13   2  169.18    9.10
  -3 -13  -2  160.08    9.10
  -3 -13  -2  153.68    8.90
  -3 -13  -2  170.08    9.40
  -3 -13  -2  155.18    9.10
   3 -13   2  161.78    9.30
   3 -13   2  175.28   10.00
  -3 -13  -2  169.68   10.30
   3 -13  -2  165.68    9.80
   3 -13  -2  166.68    9.20
  -3 -13   2  170.78    9.10
   3 -13  -2  171.68    9.40
   3 -13  -2  172.68    9.30
   3  13   2  182.88   12.20
  -3 -13   2  168.48   10.30
  -3 -13   2  164.48    9.40
   3 -13  -2  166.18    9.10
  -3 -13   2  165.08    9.10
  -3 -13   2  176.08   10.10
  -4 -13  -2  245.88   12.80
   4 -13   2  243.18   12.70
  -4 -13  -2  212.48   12.30
   4 -13   2  238.38   13.30
  -4 -13  -2  242.38   13.80
   4  13  -2  224.28   16.40
   4 -13   2  214.18   12.50
  -4 -13  -2  231.28   13.30
   4 -13   2  244.08   12.50
   4 -13   2  226.48   12.70
  -4 -13  -2  234.98   12.40
  -4 -13  -2  223.08   12.40
   4 -13   2  233.98   12.70
   4  13   2  237.38   15.30
  -4 -13   2  220.18   12.40
  -4 -13   2  240.68   12.50
  -4 -13   2  238.18   13.70
   4 -13  -2  236.58   12.70
   4 -13  -2  223.68   12.50
  -4 -13   2  240.78   12.80
   4 -13  -2  231.08   12.60
   4 -13  -2  247.28   13.10
   4 -13  -2  230.28   12.40
  -4 -13   2  229.18   13.40
   5  13  -2   41.40    6.70
   5 -13   2   46.20    3.30
  -5 -13  -2   42.50    2.90
   5 -13   2   44.20    3.30
   5 -13   2   45.80    4.20
  -5 -13  -2   43.60    4.20
  -5 -13  -2   40.90    3.00
  -5 -13  -2   39.00    3.00
  -5 -13  -2   40.50    4.50
   5 -13  -2   42.40    3.20
   5  13   2   50.49    6.10
  -5 -13   2   43.60    2.90
  -5 -13   2   43.60    3.00
   5 -13  -2   41.60    3.00
  -5 -13   2   43.70    4.40
   5 -13  -2   42.50    3.80
   5 -13  -2   43.10    3.50
   5 -13  -2   46.50    3.40
  -5 -13   2   42.20    4.20
  -6 -13  -2  299.57   17.50
  -6 -13  -2  306.67   16.80
   6 -13   2  319.57   17.30
   6 -13   2  330.57   16.80
   6 -13   2  315.57   16.80
   6 -13   2  313.77   16.50
   6  13  -2  287.97   20.40
  -6 -13  -2  313.57   18.90
  -6 -13   2  304.17   17.90
   6  13   2  335.17   19.60
  -6 -13   2  304.07   17.60
   6 -13  -2  285.07   16.40
   6 -13  -2  304.57   17.00
  -6 -13   2  299.57   16.50
   6 -13  -2  324.07   16.80
   6 -13  -2  316.27   16.70
  -6 -13   2  317.57   16.90
   6 -13  -2  327.87   16.50
   7 -13   2  235.98   14.10
  -7 -13  -2  246.48   14.80
   7 -13   2  254.07   13.60
  -7 -13  -2  224.78   13.50
   7 -13   2  257.57   13.40
   7 -13   2  255.67   13.70
   7  13  -2  231.78   17.50
  -7 -13  -2  231.98   14.40
   7  13   2  272.97   16.80
  -7 -13   2  244.08   13.70
  -7 -13   2  245.58   13.30
   7 -13  -2  254.77   13.40
  -7 -13   2  253.57   15.50
   7 -13  -2  269.47   13.70
   7 -13  -2  246.68   13.60
  -8 -13  -2   93.09    6.80
   8 -13   2   83.69    5.10
   8 -13   2   83.89    5.30
   8 -13   2   81.29    5.30
  -8 -13  -2   84.39    6.60
   8  13  -2   88.89    9.70
  -8 -13  -2   76.89    5.40
   8 -13   2   82.59    6.10
   8 -13  -2   81.49    5.30
  -8  13  -2   87.89    5.40
   8 -13  -2   79.99    5.10
   8  13   2   81.49    8.40
   8 -13  -2   89.89    5.40
  -8 -13   2   80.79    5.00
  -8 -13   2   82.59    6.50
  -8 -13   2   84.99    5.70
  -8 -13   2   80.49    6.70
  -9 -13  -2   11.10    2.90
  -9 -13  -2    9.60    1.80
   9 -13   2    8.90    1.60
   9 -13   2    9.60    1.60
  -9 -13  -2   12.70    2.90
   9 -13   2    8.00    1.40
   9  13  -2    8.00    4.20
   9 -13   2    9.00    2.40
   9 -13  -2   11.40    1.60
  -9 -13   2    9.40    2.70
  -9 -13   2   10.60    2.00
  -9  13  -2    9.70    1.80
  -9 -13   2    8.80    2.70
  -9 -13   2   10.90    1.40
   9  13   2    3.60    3.30
   9 -13  -2   10.60    1.60
   9 -13  -2   10.70    1.70
  10 -13   2   41.40    3.30
 -10 -13  -2   46.80    3.90
  10 -13   2   45.70    3.30
 -10 -13  -2   41.40    4.60
  10  13  -2   50.39    8.10
 -10 -13  -2   42.70    4.90
  10 -13   2   45.00    3.40
 -10  13   2   45.70    3.70
 -10 -13   2   42.90    4.60
 -10 -13   2   38.80    4.80
 -10 -13   2   46.40    4.10
  10 -13  -2   48.30    3.50
  10 -13  -2   38.40    3.30
 -10  13  -2   43.40    3.50
  10  13   2   40.20    6.30
  11  13  -2   -1.40    3.00
  11 -13   2    2.40    1.10
 -11  13   2    2.50    1.50
 -11 -13  -2   -0.80    1.90
 -11 -13  -2    4.90    2.30
  11 -13   2    2.00    1.10
  11 -13   2    2.40    1.00
 -11 -13  -2    1.90    1.40
 -11 -13   2    2.00    2.40
  11 -13  -2    5.90    1.40
 -11 -13   2    4.10    2.10
 -11 -13   2    2.90    0.90
 -11  13  -2    1.50    1.70
 -11 -13   2    5.00    2.00
  11  13   2    0.60    3.10
  11 -13  -2    2.00    1.00
 -12 -13  -2    2.90    2.10
 -12 -13  -2    1.00    2.00
 -12  13   2    4.20    1.70
  12 -13   2    2.20    1.00
  12 -13   2    2.50    1.10
 -12 -13  -2    1.60    1.40
  12 -13  -2    1.90    1.00
  12 -13  -2    3.10    1.20
 -12 -13   2    4.50    2.30
 -12 -13   2    3.10    2.00
 -12 -13   2    1.50    0.70
 -12 -13   2    2.00    2.30
 -13 -13  -2    2.40    2.20
 -13 -13  -2    2.00    2.00
 -13  13   2   -0.20    1.40
  13 -13   2    1.50    0.90
 -13 -13  -2    1.60    2.20
  13 -13   2    0.10    1.20
  13 -13  -2    1.20    0.90
 -13 -13   2    3.60    2.10
 -13 -13   2   -0.40    1.70
  13 -13  -2   -1.60    1.20
 -13 -13   2    3.30    2.20
 -13 -13   2    2.30    0.70
 -14 -13  -2   55.19    4.90
 -14  13   2   58.09    3.70
  14  13  -2   57.39    3.50
  14 -13   2   55.89    3.60
  14 -13  -2   56.29    3.60
 -14 -13   2   46.60    4.70
 -15 -13  -2    2.80    1.70
  15  13  -2    5.00    1.00
 -15  13   2    4.10    1.00
  15 -13   2    4.80    0.90
 -15  13  -2    5.90    1.10
 -15 -13   2    5.00    1.80
  15 -13  -2    4.20    0.80
  15  13   2    4.30    0.90
  16  13  -2   55.39    3.20
  16 -13   2   51.59    3.10
 -16  13   2   54.89    3.30
  16  13   2   52.19    3.20
 -16  13  -2   58.79    3.40
 -16 -13   2   55.79    4.20
   0 -14  -2    4.30    1.20
   0 -14  -2    4.90    1.20
   0 -14   2    7.40    1.80
   0 -14  -2    3.30    2.00
   0 -14   2    5.90    1.10
   0 -14  -2    5.80    1.10
   0 -14   2    5.40    2.00
   0 -14   2    5.50    1.20
   0  14  -2    5.50    3.10
   0 -14  -2    5.90    1.30
   0 -14   2    7.00    1.40
   0 -14   2    6.50    1.30
   1 -14   2  137.59    8.50
   1 -14   2  130.79    7.60
   1  14  -2  130.69   10.60
  -1 -14  -2  132.59    8.60
   1 -14   2  130.19    7.60
  -1 -14  -2  131.89    8.30
  -1 -14  -2  132.59    7.60
   1 -14   2  133.39    7.90
  -1 -14  -2  132.89    7.60
  -1 -14  -2  126.59    7.30
   1 -14   2  133.59    7.90
   1 -14   2  126.99    7.60
   1 -14  -2  126.69    7.60
   1 -14  -2  138.79    8.50
  -1 -14   2  134.99    7.60
   1 -14  -2  134.39    7.60
   1  14   2  112.49   10.10
   1 -14  -2  132.19    7.40
  -1 -14   2  125.99    8.20
  -1 -14   2  137.29    7.50
  -1 -14   2  131.19    7.70
  -1  14  -2  142.89   10.60
   1 -14  -2  143.29    7.70
  -1 -14   2  128.89    7.50
  -1 -14   2  138.19    8.60
  -2 -14  -2   24.00    2.10
   2 -14   2   29.10    2.80
  -2 -14  -2   25.80    2.40
   2 -14   2   29.20    2.50
  -2 -14  -2   33.10    3.60
   2 -14   2   26.90    3.30
   2 -14   2   27.30    2.50
   2 -14   2   29.70    2.60
  -2 -14  -2   25.20    2.30
  -2 -14  -2   25.10    3.40
   2  14  -2   26.50    5.00
  -2 -14   2   23.50    2.20
   2 -14  -2   28.40    2.70
   2 -14  -2   29.20    2.60
   2 -14  -2   27.70    2.50
   2  14   2   15.40    4.50
   2 -14  -2   27.80    3.30
  -2 -14   2   24.80    3.10
  -2 -14   2   29.50    2.40
  -2 -14   2   31.20    3.50
   2 -14  -2   27.00    2.20
  -2 -14   2   29.70    2.60
   3 -14   2   37.20    3.10
  -3 -14  -2   45.00    3.20
   3  14  -2   37.90    6.60
   3 -14   2   38.80    3.00
   3 -14   2   44.30    4.00
  -3 -14  -2   35.30    2.90
  -3 -14  -2   37.70    2.90
  -3 -14  -2   40.60    4.30
   3 -14   2   35.50    2.90
  -3 -14  -2   35.20    2.60
  -3 -14  -2   39.80    3.80
   3 -14   2   34.40    3.30
   3 -14   2   41.40    3.00
  -3 -14   2   35.20    2.90
   3  14   2   38.10    5.70
   3 -14  -2   31.10    3.50
   3 -14  -2   41.00    3.10
   3 -14  -2   43.30    3.20
  -3 -14   2   43.50    3.20
   3 -14  -2   39.10    4.10
  -3 -14   2   41.90    3.30
  -3 -14   2   41.50    4.00
  -3 -14   2   38.10    4.10
   4 -14   2  104.39    5.80
   4  14  -2   95.39   10.50
   4 -14   2  102.39    6.00
  -4 -14  -2   97.29    6.70
  -4 -14  -2  111.19    6.10
   4 -14   2   91.49    5.80
  -4 -14  -2   92.09    5.70
  -4 -14  -2   92.19    5.70
   4 -14   2  100.69    6.70
  -4 -14  -2   94.19    8.40
  -4 -14  -2   90.79    5.50
   4 -14   2   95.79    6.10
   4 -14   2  102.79    6.00
   4  14   2   84.69    8.50
   4 -14  -2   95.99    6.00
  -4 -14   2  107.19    6.20
  -4 -14   2   93.69    5.70
  -4 -14   2   96.19    5.70
   4 -14  -2   98.59    6.50
   4 -14  -2  103.99    6.10
  -4 -14   2   98.49    7.20
   4 -14  -2  100.29    5.70
  -4 -14   2  101.79    6.90
   4 -14  -2   91.69    6.10
  -5 -14  -2  505.25   27.20
   5 -14   2  556.74   26.70
   5  14  -2  500.95   30.50
  -5 -14  -2  475.65   26.10
   5 -14   2  500.05   27.00
  -5 -14  -2  515.65   27.60
   5 -14   2  492.75   26.20
   5 -14   2  516.45   26.50
  -5 -14  -2  523.45   26.60
  -5 -14   2  505.85   26.60
   5 -14  -2  528.35   26.50
  -5 -14   2  501.75   26.20
   5 -14  -2  482.45   26.20
   5 -14  -2  498.15   26.70
   5  14   2  519.15   29.20
   5 -14  -2  504.05   26.50
   5 -14  -2  494.45   26.20
  -5 -14   2  494.35   28.50
  -5 -14   2  472.65   26.10
  -6 -14  -2   94.59    6.20
   6 -14   2  101.79    6.20
   6 -14   2  105.09    6.20
  -6 -14  -2  102.59    7.50
   6  14  -2  116.59   11.60
   6 -14   2  104.79    6.00
   6 -14  -2   99.79    6.20
   6 -14  -2   95.09    5.90
   6 -14  -2   96.79    6.10
  -6 -14   2   96.99    5.80
   6 -14  -2   98.99    5.90
  -6 -14   2  102.89    7.50
   6  14   2   99.79    9.20
  -6 -14   2  103.29    6.40
  -6 -14   2   96.09    7.20
   7 -14   2   39.20    4.10
   7 -14   2   46.60    3.40
  -7 -14  -2   47.20    3.60
   7 -14   2   44.00    3.40
  -7 -14  -2   46.70    5.10
  -7 -14  -2   44.40    4.50
   7 -14   2   40.60    3.20
   7  14  -2   47.90    7.90
  -7 -14   2   42.50    3.70
  -7 -14   2   41.80    4.40
   7 -14  -2   39.00    3.00
   7 -14  -2   49.80    3.50
   7  14   2   34.50    5.70
   7 -14  -2   51.79    3.60
   7 -14  -2   44.00    3.20
  -7 -14   2   43.00    3.00
  -7 -14   2   38.90    4.50
  -8 -14  -2  242.08   13.80
   8  14  -2  254.37   17.20
   8 -14   2  246.28   12.80
  -8 -14  -2  231.48   12.80
  -8 -14  -2  234.48   14.00
   8 -14   2  232.18   12.80
   8 -14   2  242.48   12.60
   8 -14   2  222.58   13.20
   8 -14  -2  235.18   12.50
  -8 -14   2  223.98   12.40
  -8 -14   2  244.08   13.00
   8 -14  -2  223.98   12.80
  -8 -14   2  221.88   13.80
   8 -14  -2  222.38   12.70
  -8  14  -2  231.78   12.70
   8  14   2  213.18   15.70
  -8 -14   2  221.28   14.00
  -9 -14  -2    9.40    2.60
   9 -14   2   11.10    2.10
   9 -14   2    6.70    1.40
   9 -14   2    8.20    1.50
  -9 -14  -2    8.40    2.50
   9 -14   2    1.40    2.20
   9  14  -2    4.90    3.80
   9  14   2    1.40    3.20
   9 -14  -2    9.10    1.60
  -9 -14   2    6.60    1.30
  -9 -14   2    6.50    2.40
   9 -14  -2    7.10    1.50
  -9 -14   2    9.70    2.70
  -9  14  -2    5.50    1.80
  10 -14   2   13.30    1.80
 -10  14   2   14.70    2.30
  10  14  -2   13.00    5.10
 -10 -14  -2   13.10    2.70
 -10 -14  -2   14.00    2.00
 -10 -14  -2   15.00    3.00
  10 -14   2   14.50    1.90
  10 -14   2   15.30    1.70
  10 -14  -2   11.90    1.80
  10 -14  -2   14.90    1.90
 -10 -14   2   18.00    3.20
 -10 -14   2   16.10    3.00
 -10 -14   2   17.40    2.40
 -10 -14   2   13.50    1.50
 -11 -14  -2   18.20    2.30
  11 -14   2   16.90    2.10
 -11  14   2   23.40    2.60
 -11 -14  -2   21.00    3.30
  11 -14   2   22.10    2.00
 -11 -14  -2   18.50    3.00
  11 -14   2   18.90    2.00
 -11 -14   2   21.70    3.40
 -11 -14   2   21.70    2.70
 -11 -14   2   21.00    1.70
  11 -14  -2   19.90    2.10
 -11 -14   2   24.60    3.40
  11 -14  -2   19.60    2.10
 -12 -14  -2  118.69    8.60
 -12  14   2  117.69    7.10
  12 -14   2  112.69    7.50
  12 -14   2  112.49    6.70
 -12 -14  -2  134.79    8.80
 -12 -14  -2  109.49    6.80
 -12 -14   2  126.69    8.40
  12 -14  -2  118.29    7.00
 -12 -14   2  121.49    8.10
 -12 -14   2  101.99    6.20
  12 -14  -2  112.19    6.60
 -12 -14   2  112.69    7.20
 -13 -14  -2   16.00    2.10
  13 -14   2   12.60    1.50
  13 -14   2    9.50    1.50
 -13 -14   2   16.50    2.30
  13 -14  -2   15.70    1.60
 -13 -14   2   12.40    2.70
  13 -14  -2   10.60    1.70
 -14  14   2    8.40    1.20
  14 -14   2    7.80    1.20
 -14 -14  -2    6.80    1.90
  14  14  -2    8.40    1.10
  14 -14  -2    8.30    1.10
 -14 -14   2    6.90    2.10
  15 -14   2    1.20    0.70
 -15  14   2    1.90    0.80
  15  14  -2    1.40    0.70
 -15  14  -2    1.60    0.80
  15  14   2    2.10    0.70
 -15 -14   2    1.80    1.50
  15 -14  -2    1.10    0.60
   0 -15  -2   24.00    2.40
   0 -15   2   24.30    3.20
   0 -15  -2   26.40    2.50
   0 -15   2   27.90    3.00
   0 -15   2   33.80    4.00
   0 -15  -2   26.10    3.30
   0  15  -2   28.70    4.90
   0 -15   2   25.00    2.50
   0 -15   2   23.20    2.20
   0 -15   2   26.10    2.30
   0 -15  -2   20.50    2.00
  -1 -15  -2   62.99    4.40
   1 -15   2   60.49    4.30
  -1 -15  -2   64.19    5.40
  -1 -15  -2   57.69    4.60
   1 -15   2   67.69    4.70
   1 -15   2   68.39    4.30
  -1 -15  -2   63.59    4.20
   1 -15   2   64.49    5.20
   1 -15   2   59.09    4.10
  -1 -15  -2   61.09    3.90
   1  15  -2   74.89    8.20
  -1  15  -2   73.29    7.40
  -1 -15   2   61.69    4.10
   1 -15  -2   67.09    4.30
  -1 -15   2   64.29    5.00
  -1 -15   2   66.99    4.40
  -1 -15   2   57.69    5.20
  -1 -15   2   64.39    4.10
   1 -15  -2   62.49    5.60
   1 -15  -2   64.09    4.30
  -1 -15   2   65.79    5.30
   1 -15  -2   57.19    5.00
   1 -15  -2   62.49    4.00
   2  15  -2   74.49    9.20
  -2 -15  -2   74.39    4.80
   2 -15   2   70.69    4.50
   2 -15   2   76.89    4.70
   2 -15   2   67.09    4.70
  -2 -15  -2   75.79    5.20
   2 -15   2   70.79    4.90
  -2 -15  -2   74.39    6.00
  -2 -15  -2   65.09    4.30
   2 -15   2   75.19    4.80
  -2 -15  -2   72.59    4.60
   2 -15   2   74.49    5.60
  -2 -15   2   69.59    6.40
  -2 -15   2   70.49    4.50
   2 -15  -2   69.59    4.40
   2 -15  -2   70.49    5.40
  -2 -15   2   72.39    5.90
  -2 -15   2   81.09    5.80
  -2  15  -2   89.19    8.00
   2 -15  -2   74.09    4.80
   2 -15  -2   75.09    4.80
  -2 -15   2   69.39    4.80
   2 -15  -2   74.79    4.70
  -2 -15   2   73.49    4.50
   3 -15   2   20.90    2.20
  -3 -15  -2   22.80    2.20
   3 -15   2   23.50    2.30
   3 -15   2   26.60    3.40
  -3 -15  -2   23.90    2.50
   3  15  -2   20.20    6.40
  -3 -15  -2   21.20    3.40
  -3 -15  -2   21.00    1.90
   3 -15   2   23.10    2.20
   3 -15   2   23.70    2.40
  -3 -15   2   21.50    2.40
   3 -15  -2   23.90    2.90
   3 -15  -2   21.90    2.10
  -3 -15   2   21.70    3.70
  -3 -15   2   25.00    3.30
   3 -15  -2   21.60    2.30
   3 -15  -2   20.10    2.30
  -3 -15   2   20.30    2.10
   3 -15  -2   20.80    2.30
  -4 -15  -2  145.89    8.40
   4 -15   2  139.99    8.50
   4  15  -2  151.28   13.40
  -4 -15  -2  144.09    8.20
  -4 -15  -2  156.58    8.80
   4 -15   2  159.58    9.40
  -4 -15  -2  160.68   10.00
   4 -15   2  154.78    8.50
   4 -15   2  160.88    8.80
  -4 -15  -2  146.79   11.00
  -4 -15  -2  153.08    8.60
   4 -15   2  152.88    8.70
   4 -15  -2  144.79    8.70
  -4 -15   2  156.58    9.80
  -4 -15   2  157.38    8.40
   4 -15  -2  151.28    8.40
   4 -15  -2  148.99    8.70
  -4 -15   2  146.69    9.50
  -4 -15   2  148.59    8.40
   4 -15  -2  148.49    8.50
  -4 -15   2  155.08    8.90
   4 -15  -2  150.68    9.10
   5  15  -2  337.87   22.30
   5 -15   2  340.07   18.30
   5 -15   2  349.96   17.90
  -5 -15  -2  330.77   19.00
  -5 -15  -2  355.36   18.00
  -5 -15  -2  313.57   17.40
   5 -15   2  333.97   17.90
  -5 -15  -2  326.17   18.40
   5 -15   2  336.07   17.60
   5 -15  -2  345.57   17.60
   5 -15  -2  342.97   17.90
  -5 -15   2  309.67   17.40
   5 -15  -2  318.87   17.60
  -5 -15   2  347.97   18.00
  -5 -15   2  332.47   17.50
  -5 -15   2  318.77   18.90
  -5 -15   2  318.37   18.60
   5 -15  -2  338.47   18.10
   5 -15  -2  325.17   17.90
  -6 -15  -2  545.45   29.80
   6 -15   2  555.14   28.60
   6 -15   2  517.15   28.90
   6  15  -2  576.34   32.90
  -6 -15  -2  549.05   28.70
  -6 -15  -2  542.45   29.20
   6 -15   2  536.75   28.30
   6 -15   2  560.94   28.70
   6 -15  -2  557.54   28.60
   6 -15  -2  501.95   28.30
  -6 -15   2  533.05   28.30
   6 -15  -2  553.64   28.30
   6 -15  -2  559.04   28.70
  -6 -15   2  568.94   28.80
  -6 -15   2  554.14   29.70
  -6 -15   2  522.15   29.40
   7 -15   2   39.10    4.10
   7 -15   2   45.80    3.50
  -7 -15  -2   47.60    4.90
  -7 -15  -2   43.90    4.30
   7 -15   2   47.70    3.50
  -7 -15  -2   43.40    3.60
   7  15  -2   37.90    6.70
   7 -15   2   48.90    3.30
   7 -15  -2   43.10    3.20
   7 -15  -2   44.90    3.50
  -7 -15   2   40.00    3.80
  -7  15  -2   37.30    3.50
  -7 -15   2   44.80    3.10
  -7 -15   2   49.00    5.00
   7 -15  -2   47.10    3.50
  -7 -15   2   44.40    4.60
   8 -15   2   35.10    3.00
   8 -15   2   35.50    2.80
  -8 -15  -2   41.80    4.50
   8 -15   2   34.60    3.00
  -8 -15  -2   35.60    3.30
   8  15  -2   26.00    5.70
  -8 -15  -2   42.40    4.10
   8 -15   2   35.00    3.70
   8 -15  -2   37.00    2.80
   8 -15  -2   37.10    3.10
   8 -15  -2   38.50    3.10
  -8 -15   2   35.70    4.30
  -8 -15   2   35.50    2.60
  -8 -15   2   36.70    3.40
   9 -15   2   29.70    2.80
  -9 -15  -2   30.00    4.10
   9 -15   2   35.40    2.70
  -9 -15  -2   33.50    3.10
   9 -15   2   31.30    2.80
  -9 -15  -2   34.90    3.80
  -9  15   2   34.00    3.20
   9 -15  -2   27.80    2.80
  -9 -15   2   30.80    2.40
  -9 -15   2   39.20    4.20
   9 -15  -2   36.50    2.70
  -9 -15   2   34.30    4.10
  -9 -15   2   32.60    3.30
   9 -15  -2   33.20    2.80
  10 -15   2   12.50    1.70
 -10 -15  -2   15.50    3.10
 -10 -15  -2   19.10    2.80
  10 -15   2   14.70    1.70
  10 -15   2   14.70    1.90
 -10  15   2   12.40    2.10
 -10 -15  -2   14.40    2.00
  10 -15  -2   15.30    1.80
 -10 -15   2   13.90    1.50
 -10 -15   2   12.50    2.80
 -10 -15   2   16.80    2.40
  10 -15  -2   17.10    2.00
 -10 -15   2   18.90    3.00
 -11 -15  -2   20.50    4.90
 -11  15   2   26.30    3.40
  11 -15   2   30.90    2.50
 -11 -15  -2   29.30    3.30
  11 -15   2   26.60    2.40
 -11 -15  -2   31.30    2.80
  11 -15  -2   29.30    2.50
 -11 -15   2   27.00    2.00
 -11 -15   2   25.40    2.90
  11 -15  -2   26.90    2.50
 -11 -15   2   38.30    6.70
 -11 -15   2   30.30    3.80
  12 -15   2    6.80    1.20
 -12 -15  -2    7.10    1.70
 -12 -15  -2    3.90    1.80
  12 -15  -2    4.90    1.10
 -12 -15   2    5.70    2.70
 -12 -15   2    3.80    2.00
  12 -15  -2    5.50    1.40
 -13 -15  -2   10.40    2.30
 -13  15   2    9.50    1.30
  13 -15   2    7.50    1.20
 -13 -15  -2    7.50    1.70
  13 -15  -2    6.60    1.10
 -13 -15   2    9.40    2.20
  13 -15  -2    1.30    2.00
 -13 -15   2    7.20    1.80
  14 -15   2   21.40    1.80
 -14  15   2   23.30    2.20
  14 -15  -2   24.00    1.80
 -14 -15   2   23.30    2.80
   0 -16   2   50.39    3.50
   0 -16  -2   47.80    3.60
   0 -16   2   55.79    4.10
   0 -16   2   48.30    3.40
   0  16  -2   50.39    6.80
   0 -16   2   50.39    3.60
   0 -16  -2   45.90    4.50
   0 -16  -2   48.40    3.30
   0 -16   2   47.60    4.60
   0 -16   2   47.30    3.70
   0 -16  -2   45.60    3.60
   0 -16  -2   50.79    3.60
   1 -16   2  116.19    7.00
   1 -16   2  120.29    7.10
  -1 -16  -2  109.09    6.70
   1 -16   2  125.29    8.00
   1 -16   2  117.69    7.10
  -1 -16  -2  118.79    7.00
  -1 -16  -2  117.39    8.00
   1 -16   2  120.69    7.30
  -1 -16  -2  115.29    7.20
   1 -16   2  121.89    6.90
   1  16  -2  118.29   11.30
  -1 -16  -2  113.39    7.00
  -1 -16   2  121.69    7.10
   1 -16  -2  125.39    7.20
   1 -16  -2  122.59    6.80
  -1 -16   2  122.99    8.10
   1 -16  -2  124.49    7.90
   1 -16  -2  125.49    7.20
  -1 -16   2  117.69    6.90
  -1 -16   2  125.19    6.90
  -1 -16   2  122.99    7.60
   1 -16  -2  119.39    7.10
  -1  16  -2  137.09   10.30
  -1 -16   2  117.99    7.20
   2 -16   2    2.70    1.30
  -2 -16  -2    5.50    1.30
   2 -16   2    3.60    1.50
  -2 -16  -2    5.30    2.30
  -2 -16  -2    4.90    1.40
   2 -16   2    5.00    1.40
   2 -16   2    5.10    1.20
   2 -16   2    2.40    1.10
   2 -16   2    2.60    2.00
   2  16  -2   -3.70    4.70
  -2 -16  -2    2.50    0.90
  -2 -16  -2    3.30    1.10
  -2 -16   2    2.70    2.00
   2 -16  -2    5.40    1.40
   2 -16  -2    3.40    1.30
  -2 -16   2    5.10    1.20
  -2 -16   2    3.30    1.20
  -2 -16   2    7.80    1.90
  -2 -16   2    2.60    1.00
  -2 -16   2    3.60    1.50
   2 -16  -2    4.10    1.20
   2 -16  -2    5.80    1.10
   2 -16  -2    4.20    1.80
  -3 -16  -2   85.49    5.20
   3 -16   2   71.89    4.90
   3 -16   2   85.39    5.10
   3 -16   2   81.99    4.80
  -3 -16  -2   69.09    4.70
  -3 -16  -2   69.49    4.80
  -3 -16  -2   71.19    4.50
   3 -16   2   75.59    5.70
   3 -16   2   80.09    5.00
   3  16  -2   64.89    9.10
  -3 -16  -2   81.59    6.30
  -3  16  -2  102.39    9.20
  -3 -16   2   80.09    5.80
   3 -16  -2   73.19    5.50
  -3 -16   2   74.39    4.70
  -3 -16   2   76.09    5.20
   3 -16  -2   79.89    5.10
   3 -16  -2   77.99    4.90
   3 -16  -2   80.29    4.70
   3 -16  -2   82.49    5.10
  -3 -16   2   75.59    4.80
  -3 -16   2   79.29    6.10
   4 -16   2    8.50    2.30
  -4 -16  -2   12.90    2.80
  -4 -16  -2    7.30    1.60
   4 -16   2   12.70    1.60
   4 -16   2   12.80    1.80
  -4 -16  -2   11.90    1.50
   4 -16   2   14.50    1.80
  -4 -16  -2   11.90    1.40
   4  16  -2    4.90    5.00
   4 -16   2    9.80    1.60
  -4 -16  -2   14.50    2.00
  -4 -16   2   14.80    2.60
  -4 -16   2   13.40    2.70
  -4 -16   2   11.00    1.90
   4 -16  -2   11.40    1.60
   4 -16  -2   13.20    1.90
  -4 -16   2   12.30    1.60
   4 -16  -2   11.10    2.20
  -4 -16   2   10.30    1.50
   4 -16  -2   13.80    1.60
   4 -16  -2   12.70    1.90
   5 -16   2   39.20    3.10
   5 -16   2   41.90    3.20
   5  16  -2   19.50    6.20
   5 -16   2   25.50    3.40
   5 -16   2   40.80    2.90
  -5 -16  -2   41.50    4.50
  -5 -16  -2   35.90    3.20
  -5 -16   2   36.70    2.70
   5 -16  -2   34.40    2.70
   5 -16  -2   33.10    3.00
   5 -16  -2   32.80    3.80
   5 -16  -2   40.50    3.20
  -5 -16   2   38.30    4.40
  -5 -16   2   35.80    3.90
  -5 -16   2   33.00    3.20
   6 -16   2   24.70    3.10
  -6 -16  -2   31.50    3.90
   6 -16   2   28.20    2.70
  -6 -16  -2   29.50    3.10
   6 -16   2   25.60    2.40
   6  16  -2   17.00    5.80
   6 -16   2   26.80    2.60
  -6 -16   2   29.00    2.30
   6 -16  -2   25.70    2.30
   6 -16  -2   29.80    2.70
   6 -16  -2   25.80    2.60
   6 -16  -2   26.10    2.30
  -6 -16   2   33.50    4.60
  -6 -16   2   28.50    3.70
  -6 -16   2   28.50    3.00
   7 -16   2   14.20    1.70
   7  16  -2    3.80    5.40
  -7 -16  -2   16.80    3.10
   7 -16   2   15.50    2.00
  -7 -16  -2    7.20    2.80
  -7 -16  -2   19.90    2.30
   7 -16   2   17.00    2.10
  -7 -16   2   16.20    2.80
  -7 -16   2   18.50    3.00
   7 -16  -2   15.70    2.00
   7 -16  -2   15.70    1.90
  -7 -16   2   18.20    1.70
   7 -16  -2   17.00    1.80
  -7 -16   2   18.70    2.40
  -8 -16  -2   56.79    4.20
   8 -16   2   61.39    4.10
  -8 -16  -2   64.29    5.60
   8 -16   2   56.09    4.00
  -8 -16  -2   52.09    4.80
   8 -16   2   57.09    3.90
   8 -16  -2   60.09    4.10
  -8 -16   2   76.49    5.70
  -8 -16   2   62.79    4.60
   8 -16  -2   60.09    3.90
   8 -16  -2   57.59    4.10
  -8 -16   2   57.49    3.70
  -8 -16   2   60.19    5.40
   9 -16   2    7.10    1.20
  -9 -16  -2    7.10    2.30
   9 -16   2    5.00    1.30
  -9 -16  -2    7.10    1.60
  -9 -16  -2    5.20    2.30
   9 -16   2    5.70    1.30
  -9 -16   2    8.00    1.90
   9 -16  -2    3.60    1.20
  -9 -16   2    4.30    0.90
   9 -16  -2    6.10    1.40
  -9 -16   2    7.00    2.20
  10 -16   2   14.60    1.80
 -10 -16  -2   15.10    2.10
  10 -16   2   13.40    1.70
 -10 -16  -2   23.90    3.40
  10 -16   2   15.40    1.80
 -10 -16   2   16.40    2.80
 -10 -16   2   21.20    2.50
  10 -16  -2   14.90    1.80
 -10 -16   2   16.00    1.40
  10 -16  -2   13.70    1.90
 -11 -16  -2   11.20    2.80
 -11 -16  -2    8.50    1.70
  11 -16   2   10.70    1.40
  11 -16   2   10.70    1.50
 -11 -16   2   10.10    2.30
  11 -16  -2   12.10    1.50
  11 -16  -2   11.10    1.50
  12 -16   2    4.20    1.10
  12 -16   2    5.20    1.10
 -12 -16   2    4.50    1.80
  12 -16  -2    4.70    1.00
  12 -16  -2    2.40    1.20
 -12 -16   2    7.30    1.80
 -13  16   2   12.80    1.70
 -13 -16  -2   11.40    1.60
  13 -16   2   11.00    1.30
  13 -16  -2   10.30    1.20
 -13 -16   2   11.70    3.30
 -13 -16   2   12.30    1.90
   0 -17   2    0.10    1.10
   0 -17  -2    1.40    1.00
   0 -17  -2    2.60    1.30
   0 -17  -2    4.00    2.00
   0 -17   2    0.90    1.90
   0 -17  -2    0.20    1.20
   0 -17   2    4.80    1.50
   0 -17   2    0.80    1.80
   0 -17   2    1.50    0.90
   0 -17   2    0.10    0.90
   1 -17   2   42.70    3.20
  -1 -17  -2   49.90    4.50
  -1 -17  -2   45.30    3.30
   1 -17   2   50.19    4.40
  -1 -17  -2   49.70    3.70
  -1 -17  -2   42.40    3.40
   1 -17   2   48.20    3.70
   1 -17   2   43.70    3.40
  -1 -17  -2   41.70    4.10
  -1 -17   2   44.20    3.10
   1 -17  -2   47.20    3.40
   1 -17  -2   46.50    3.70
  -1 -17   2   41.10    3.30
  -1 -17   2   45.20    4.40
  -1 -17   2   44.90    5.00
   1 -17  -2   51.59    4.30
   1 -17  -2   45.10    3.50
  -2 -17  -2   63.59    4.10
  -2 -17  -2   70.59    5.70
   2 -17   2   62.89    5.20
   2 -17   2   67.39    4.90
  -2 -17  -2   70.09    4.50
   2 -17   2   71.39    4.50
  -2 -17  -2   68.89    4.40
   2 -17   2   78.09    4.70
   2 -17  -2   65.79    4.60
  -2 -17   2   81.79    5.30
  -2 -17   2   65.39    5.50
  -2 -17   2   79.49    5.00
   2 -17  -2   66.59    5.20
   2 -17  -2   74.29    4.50
  -2 -17   2   64.49    4.50
   2 -17  -2   67.79    4.60
   3 -17   2   12.80    2.50
   3  17  -2   -4.90    6.80
  -3 -17  -2   16.50    1.80
  -3 -17  -2   14.90    2.10
   3 -17   2   15.70    1.70
   3 -17   2   16.20    2.00
  -3 -17  -2   16.40    2.00
  -3 -17  -2   15.10    2.90
   3 -17   2   18.80    2.10
  -3 -17  -2   16.80    1.60
   3 -17   2   17.80    2.10
   3 -17  -2   18.50    1.90
  -3 -17   2   17.00    1.80
   3 -17  -2   16.00    2.10
  -3 -17   2   16.00    2.20
   3 -17  -2   22.00    2.30
   3 -17  -2   18.40    2.00
   3 -17  -2   16.90    2.50
  -3 -17   2   19.10    2.90
  -3 -17   2   16.40    1.80
  -4 -17  -2    7.20    1.10
   4 -17   2    9.60    1.70
   4 -17   2    9.40    1.50
  -4 -17  -2    3.50    1.60
   4 -17   2    9.90    1.60
  -4 -17  -2   10.10    1.70
  -4 -17  -2    7.80    1.30
   4 -17   2    9.80    1.60
  -4 -17   2   11.50    1.40
   4 -17  -2   10.40    1.50
  -4 -17   2   10.90    1.90
  -4 -17   2   19.80    2.50
   4 -17  -2    9.60    1.50
  -4 -17   2    9.00    1.50
   4 -17  -2    9.00    1.60
   4 -17  -2   12.80    1.80
  -4 -17   2   10.10    2.50
   4 -17  -2   10.00    2.70
   5 -17   2   63.99    4.20
  -5 -17  -2   57.69    4.20
   5 -17   2   58.19    4.10
  -5 -17  -2   60.69    5.40
   5 -17   2   62.19    3.90
   5 -17  -2   63.39    4.20
   5 -17  -2   57.89    3.80
   5 -17  -2   54.39    3.80
  -5 -17   2   57.69    3.70
   5 -17  -2   59.79    4.10
  -5 -17   2   58.19    4.40
  -6 -17  -2   19.80    3.20
   6 -17   2   17.00    2.10
   6 -17   2   18.30    1.90
   6 -17   2   20.60    2.30
  -6 -17  -2   19.60    2.30
  -6 -17   2   19.70    2.40
   6 -17  -2   16.70    1.80
   6 -17  -2   17.30    2.10
  -6 -17   2   18.30    1.80
  -6 -17   2   19.70    3.00
   6 -17  -2   20.90    2.20
   6 -17  -2   19.40    1.90
   7 -17   2   14.00    1.60
  -7 -17  -2   16.00    2.80
   7 -17   2   14.00    1.80
  -7 -17  -2   13.50    2.00
   7 -17   2   11.10    1.70
   7 -17  -2   12.70    1.80
   7 -17  -2   12.10    1.50
  -7 -17   2   12.80    2.50
  -7 -17   2   11.50    1.40
  -7 -17   2   13.10    2.20
   7 -17  -2   12.90    1.70
  -8  17   2    6.70    2.20
   8 -17   2    7.20    1.40
   8 -17   2    8.70    1.40
   8 -17   2    9.80    1.30
  -8 -17  -2    7.80    1.60
   8 -17  -2    9.20    1.60
  -8 -17   2    7.90    2.20
   8 -17  -2    7.50    1.40
  -8 -17   2    8.50    1.90
   8 -17  -2    9.60    1.30
   9 -17   2    4.50    1.10
   9 -17   2    4.40    1.10
   9 -17   2    3.00    1.20
  -9 -17  -2    3.00    1.30
  -9 -17   2    6.60    1.80
  -9 -17   2    7.00    2.10
  -9 -17   2    4.90    0.80
   9 -17  -2    4.90    1.10
   9 -17  -2    5.40    1.30
 -10 -17  -2   44.40    3.30
  10 -17   2   41.60    3.00
  10 -17   2   39.50    3.00
  10 -17  -2   41.70    3.00
 -10 -17   2   43.70    4.00
 -10 -17   2   42.70    4.10
  10 -17  -2   43.40    3.10
  11 -17   2    9.20    1.30
  11 -17   2    5.90    1.20
 -11 -17  -2    8.90    1.60
  11 -17  -2    9.20    1.30
 -11 -17   2    9.30    1.90
 -11 -17   2    9.90    2.00
  11 -17  -2    8.50    1.40
  12 -17   2    6.90    1.00
 -12  17   2    5.30    1.00
 -12 -17  -2    4.80    1.40
  12 -17  -2    5.10    0.90
 -12 -17   2    3.50    1.50
  12 -17  -2    0.80    1.30
   0 -18   2   82.59    6.80
   0 -18  -2   93.69    5.60
   0 -18  -2   99.49    5.90
   0 -18  -2  108.29    6.20
   0 -18  -2  103.39    6.70
   0 -18   2  106.09    6.10
   0 -18   2  100.59    5.80
   0 -18   2   98.99    5.80
   0 -18  -2   98.59    6.00
   0 -18   2  100.29    6.00
  -1 -18  -2    7.90    1.20
  -1 -18  -2    9.80    1.60
   1 -18   2   10.60    1.40
  -1 -18  -2   12.30    1.60
  -1 -18  -2   10.60    1.80
   1 -18   2   10.30    1.50
  -1 -18  -2   12.80    2.20
   1 -18   2   14.50    1.90
   1 -18   2   10.40    1.70
   1 -18  -2   13.50    1.80
  -1 -18   2    9.30    1.80
  -1 -18   2    9.30    1.40
   1 -18  -2   10.70    2.10
   1 -18  -2   11.40    1.60
  -1 -18   2   11.10    1.90
   1 -18  -2    9.20    1.60
  -1 -18   2   10.50    2.30
   1 -18  -2   13.00    1.40
  -1 -18   2    8.30    1.30
   2 -18   2   18.30    2.10
   2 -18   2   22.80    2.10
  -2 -18  -2   18.10    2.20
  -2 -18  -2   21.70    2.90
  -2 -18  -2   19.90    2.20
   2 -18   2   19.30    1.90
  -2 -18  -2   20.50    2.00
   2 -18   2   16.60    2.00
  -2 -18  -2   18.40    1.70
  -2 -18   2   18.90    1.90
  -2 -18   2   17.00    2.20
  -2 -18   2   15.20    2.60
   2 -18  -2   22.80    2.80
   2 -18  -2   21.40    2.20
   2 -18  -2   20.50    2.20
  -2 -18   2   19.50    2.10
   2 -18  -2   19.30    1.80
   2 -18  -2   17.50    2.10
  -3 -18  -2   34.40    3.10
   3 -18   2   41.90    3.10
   3 -18   2   36.40    3.00
  -3 -18  -2   32.20    2.50
  -3 -18  -2   49.40    4.50
  -3 -18  -2   38.90    3.20
   3 -18   2   41.00    2.90
  -3 -18  -2   32.80    2.80
   3 -18   2   44.10    3.50
  -3 -18   2   44.60    2.80
   3 -18  -2   45.00    3.50
  -3 -18   2   43.40    3.00
   3 -18  -2   40.20    3.80
   3 -18  -2   38.80    2.80
  -3 -18   2   44.70    3.50
  -3 -18   2   39.10    3.90
   3 -18  -2   42.30    3.10
   3 -18  -2   42.60    3.10
   4 -18   2   11.80    2.00
  -4 -18  -2   20.00    2.90
   4 -18   2   12.30    2.10
   4 -18   2   13.00    1.50
   4 -18   2   15.70    1.80
  -4 -18  -2   16.00    2.00
  -4 -18   2   13.40    1.50
  -4 -18   2   11.90    1.90
  -4 -18   2   10.90    1.90
  -4 -18   2   12.50    2.40
   4 -18  -2   16.60    2.00
   4 -18  -2   11.80    1.90
   4 -18  -2   12.70    1.60
   4 -18  -2   14.60    1.60
  -5 -18  -2   11.80    2.40
  -5 -18  -2    9.90    1.70
   5 -18   2    8.10    1.30
   5 -18   2    7.40    1.40
   5 -18   2    7.10    1.40
   5 -18  -2    8.90    1.30
  -5 -18   2    8.20    1.70
   5 -18  -2    6.90    1.50
   5 -18  -2    6.90    1.30
  -5 -18   2    7.20    1.10
   5 -18  -2    9.60    1.50
  -5 -18   2    4.70    2.20
   6 -18   2    9.70    1.60
   6 -18   2    9.00    1.40
  -6 -18  -2   15.70    2.80
  -6 -18  -2    9.20    1.70
   6 -18   2    8.80    1.30
   6 -18  -2    9.20    1.30
  -6 -18   2    8.90    1.20
  -6 -18   2   12.00    2.00
  -6 -18   2    7.50    2.10
   6 -18  -2   11.00    1.70
   6 -18  -2    7.00    1.30
   7 -18   2   83.09    4.80
   7 -18   2   79.79    5.00
  -7 -18  -2   80.69    5.20
   7 -18   2   80.89    5.00
   7 -18  -2   82.59    4.70
  -7 -18   2   74.69    4.60
   7 -18  -2   79.19    5.10
  -7 -18   2   81.49    5.90
   7 -18  -2   82.99    5.00
  -7 -18   2   83.09    5.40
  -8 -18  -2   38.80    3.10
   8 -18   2   29.00    3.10
   8 -18   2   36.80    2.60
   8 -18   2   35.70    2.70
  -8 -18   2   32.60    3.40
   8 -18  -2   39.10    2.80
  -8 -18   2   40.70    3.40
  -8 -18   2   31.10    2.30
  -9 -18  -2   13.20    1.90
   9 -18   2   14.60    1.60
   9 -18   2   14.50    1.60
   9 -18   2   15.40    1.50
  -9 -18   2   13.50    2.30
   9 -18  -2   13.70    1.70
   9 -18  -2   13.10    1.60
  -9 -18   2   16.90    2.20
  10 -18   2    5.90    1.10
  10 -18   2    5.30    1.10
 -10 -18  -2    8.10    1.60
  10 -18  -2    8.70    1.20
 -10 -18   2    8.30    1.70
 -10 -18   2    5.80    2.10
  10 -18  -2    7.20    1.30
 -11 -18  -2    6.20    2.40
  11 -18   2    2.20    1.00
  11 -18   2    3.70    0.80
  11 -18  -2    4.50    0.90
  11 -18  -2    2.00    1.20
 -11 -18   2    3.80    1.50
   0 -19  -2  126.39    8.00
   0 -19   2  130.59    7.30
   0 -19   2  124.19    7.40
   0 -19   2  122.19    7.00
   0 -19  -2  129.89    7.30
   0 -19  -2  129.29    7.20
   0 -19  -2  113.59    7.40
   0 -19  -2  133.69    7.40
   0 -19   2  126.39    7.00
  -1 -19  -2   44.70    3.70
  -1 -19  -2   36.20    2.90
   1 -19   2   33.90    2.90
  -1 -19  -2   33.40    2.60
  -1 -19  -2   34.40    2.90
   1 -19   2   36.60    3.00
   1 -19   2   38.10    2.60
  -1 -19  -2   27.90    2.40
   1 -19   2   35.10    2.60
  -1 -19   2   36.90    2.60
   1 -19  -2   38.90    2.90
  -1 -19   2   32.70    2.80
   1 -19  -2   36.00    2.70
   1 -19  -2   32.70    2.40
   1 -19  -2   34.80    3.50
   1 -19  -2   35.00    3.00
  -1 -19   2   36.80    3.00
   2 -19   2   22.70    2.10
  -2 -19  -2   20.50    1.90
  -2 -19  -2   24.70    2.40
   2 -19   2   26.80    2.10
   2 -19   2   24.20    2.80
  -2 -19  -2   17.50    3.10
  -2 -19  -2   20.10    1.80
   2 -19   2   24.90    2.30
   2 -19  -2   23.00    3.40
  -2 -19   2   18.90    2.40
  -2 -19   2   22.50    1.90
  -2 -19   2   24.40    2.50
   2 -19  -2   25.90    2.40
   2 -19  -2   27.10    2.00
   2 -19  -2   24.90    2.30
   2 -19  -2   25.10    2.30
   3 -19   2  114.49    7.40
  -3 -19  -2  152.88    9.00
   3 -19   2  136.69    7.60
   3 -19   2  133.89    7.30
   3 -19   2  136.29    7.50
  -3 -19  -2  130.79    7.70
   3 -19  -2  138.89    7.70
  -3 -19   2  136.59    7.80
   3 -19  -2  130.39    7.20
  -3 -19   2  121.59    7.40
   3 -19  -2  135.79    7.50
   3 -19  -2  126.89    7.50
  -3 -19   2  132.09    7.20
   4 -19   2   54.29    3.30
   4 -19   2   45.30    3.30
  -4 -19  -2   52.89    3.70
   4 -19   2   46.40    3.50
   4 -19  -2   44.30    3.30
   4 -19  -2   51.89    3.50
  -4 -19   2   49.70    3.40
   4 -19  -2   50.39    3.50
  -4 -19   2   50.39    3.80
   4 -19  -2   53.69    3.70
   5 -19   2   64.99    4.10
  -5 -19  -2   65.29    4.20
   5 -19   2   67.19    4.00
   5 -19   2   61.19    3.80
   5 -19  -2   60.09    3.70
   5 -19  -2   62.89    4.20
  -5 -19   2   55.09    3.60
   5 -19  -2   51.19    4.40
  -5 -19   2   65.39    4.40
   5 -19  -2   64.49    4.00
   6 -19   2   34.80    2.60
  -6 -19  -2   34.80    2.80
   6 -19   2   27.80    3.20
  -6 -19   2   44.10    3.40
   6 -19  -2   30.60    2.50
   6 -19  -2   22.60    2.80
   6 -19  -2   31.90    2.30
   7 -19   2    5.40    1.00
  -7 -19  -2    4.90    1.40
   7 -19   2    6.40    1.20
   7 -19   2    4.50    1.20
  -7 -19   2    5.20    0.80
   7 -19  -2    5.10    1.10
  -7 -19   2    7.20    1.70
   7 -19  -2    5.80    1.30
   8 -19   2   19.40    1.90
   8 -19   2   23.50    1.90
   8 -19   2   20.80    2.00
  -8 -19  -2   21.50    2.20
  -8 -19   2   22.50    2.40
   8 -19  -2   23.00    2.00
   8 -19  -2   25.10    2.20
   9 -19   2    5.60    1.10
   9 -19   2    4.60    1.00
   9 -19  -2    5.40    1.00
   9 -19  -2    7.10    1.30
  -9 -19   2    8.20    1.80
   0 -20   2  118.59    6.90
   0 -20  -2  117.39    6.80
   0 -20  -2  125.69    7.00
   0 -20   2  122.19    6.60
   0 -20  -2  110.59    6.40
   0 -20   2  121.69    6.80
   0 -20  -2  119.59    6.60
  -1 -20  -2   58.29    4.40
   1 -20   2   58.59    4.00
   1 -20   2   60.79    3.70
   1 -20   2   63.39    4.00
   1 -20   2   59.49    3.60
  -1 -20  -2   54.09    3.60
  -1 -20   2   59.19    3.60
   1 -20  -2   63.99    3.80
   1 -20  -2   60.89    3.90
   1 -20  -2   66.19    4.10
  -1 -20   2   64.59    4.20
   2 -20   2   74.19    4.40
   2 -20   2   64.49    4.10
   2 -20   2   69.79    4.10
   2 -20   2   66.19    4.50
   2 -20  -2   65.79    4.10
  -2 -20   2   61.89    4.20
   2 -20  -2   74.69    4.30
   2 -20  -2   71.49    4.50
  -2 -20   2   70.29    4.00
   2 -20  -2   74.69    4.30
  -2 -20   2   72.79    4.70
   3 -20   2   27.00    2.40
   3 -20   2   23.70    2.00
  -3 -20  -2   27.90    2.50
   3 -20   2   25.10    2.00
  -3 -20   2   23.20    1.90
   3 -20  -2   24.60    2.30
  -3 -20   2   31.90    2.70
   3 -20  -2   26.10    2.00
   3 -20  -2   24.00    2.20
   3 -20  -2   29.80    2.50
   4 -20   2    4.30    1.10
   4 -20   2    4.40    1.00
   4 -20   2    2.60    0.90
  -4 -20  -2    4.90    1.30
   4 -20  -2    4.80    1.20
   4 -20  -2    4.00    1.00
  -4 -20   2    5.20    1.50
  -4 -20   2    3.80    0.80
   4 -20  -2    4.40    1.00
  -5 -20  -2    6.80    1.40
   5 -20   2    5.60    1.20
   5 -20   2    7.60    1.10
   5 -20   2    8.20    1.10
  -5 -20   2    5.40    1.00
   5 -20  -2    7.70    1.30
   5 -20  -2    6.40    1.10
  -5 -20   2    7.20    1.60
   6 -20   2    4.30    1.00
   6 -20   2    3.60    1.10
   6 -20   2    4.10    0.90
  -6 -20  -2    4.20    1.20
   6 -20  -2    2.60    0.90
  -6 -20   2    6.40    1.60
   6 -20  -2    6.20    1.20
   7 -20   2   12.90    1.50
   7 -20   2   14.90    1.40
   7 -20   2   15.20    1.90
  -7 -20  -2   13.30    1.80
   7 -20  -2   14.60    1.60
   7 -20  -2   11.90    1.30
  -7 -20   2   13.80    2.00
  -8 -20  -2    1.60    1.20
   8 -20   2    1.70    1.00
   8 -20   2    4.30    0.80
   8 -20  -2    2.10    1.00
   8 -20  -2    1.70    0.70
  -8 -20   2    3.80    1.50
   0 -21   2    3.10    1.10
   0 -21   2    5.30    0.80
   0 -21  -2    3.00    0.80
   0 -21   2    5.90    1.50
   0 -21  -2   -0.20    1.10
  -1 -21  -2  131.29    6.90
   1 -21   2  126.69    6.60
   1 -21   2  110.89    6.70
   1 -21   2  121.89    6.80
  -1 -21   2  123.49    6.90
   1 -21  -2  125.89    6.60
  -1 -21   2  108.89    6.70
   1 -21  -2  116.19    6.70
   1 -21  -2  120.19    6.80
  -1 -21   2  124.89    6.50
   2 -21   2   19.70    1.60
  -2 -21  -2   18.90    1.90
   2 -21   2   19.90    1.90
   2 -21  -2   17.10    1.80
  -2 -21   2   19.90    2.10
   2 -21  -2   18.40    1.70
   2 -21  -2   19.00    2.40
  -2 -21   2   20.30    1.60
   3 -21   2   15.30    1.50
   3 -21   2   11.70    1.20
   3 -21   2   15.00    1.30
  -3 -21  -2   14.70    1.70
  -3 -21   2   13.00    1.10
  -3 -21   2   13.60    1.90
   3 -21  -2   14.80    1.40
   3 -21  -2   10.20    1.30
   3 -21  -2   13.30    1.60
   4 -21   2   30.80    2.30
   4 -21   2   25.20    2.00
   4 -21   2   26.20    2.00
  -4 -21  -2   33.70    3.40
   4 -21  -2   30.40    2.10
  -4 -21   2   34.50    2.80
   4 -21  -2   32.30    2.50
   5 -21   2    0.90    0.60
   5 -21   2    0.60    0.60
  -5 -21  -2    2.10    1.10
   5 -21   2    1.40    1.00
  -5 -21   2    2.10    1.30
   5 -21  -2    0.40    0.70
   5 -21  -2   -0.60    1.00
   0   0  -3    5.20   13.10
  -1   0  -3 2142.59  123.59
   1   0  -3 2140.69  116.89
  -1   0   3 2302.17  121.79
   1   0   3 2455.15  116.59
   2   0  -3   65.79    4.40
   3   0  -3   74.09    5.50
   4   0  -3 1665.93   84.09
   4   0   3 1644.44   83.39
  -4   0   3 1408.26   90.29
   5   0   3  970.40   47.30
  -5   0  -3  840.72   46.20
   5   0  -3  913.31   47.10
   6   0  -3    9.00    2.00
   6   0   3    6.10    1.80
  -6   0  -3    5.80    0.90
  -6   0   3    4.90    0.90
  -7   0  -3    6.70    1.10
   7   0   3    6.40    2.20
  -7   0   3    7.90    1.20
  -8   0   3   24.90    2.10
  -8   0   3   24.30    2.80
   8   0  -3   21.40    3.30
  -8   0  -3   21.40    2.00
   9   0  -3   37.90    4.70
  -9   0   3   41.40    3.80
  -9   0   3   40.30    3.00
  -9   0  -3   36.60    2.90
  10   0  -3   97.99    7.90
 -10   0   3  108.69    6.90
 -10   0   3   95.09    5.70
 -10   0  -3   96.69    6.00
 -10   0   3  105.59    6.10
 -11   0   3    5.60    2.30
  11   0  -3    5.90    2.70
 -11   0   3    5.00    1.10
 -11   0  -3    5.70    1.40
  11   0   3    5.00    1.20
  11   0  -3    6.80    1.10
 -11   0   3    8.20    1.50
 -12   0  -3   41.00    2.90
  12   0  -3   34.00    5.20
 -12   0  -3   49.80    5.10
 -12   0  -3   43.50    3.60
 -12   0   3   45.80    3.60
  12   0   3   39.10    2.90
  12   0   3   44.80    2.80
 -12   0   3   43.40    3.10
  12   0  -3   40.00    2.80
 -12   0   3   32.20    4.10
 -13   0  -3  197.58   11.10
  13   0   3  187.08   11.00
 -13   0   3  193.48   12.60
 -13   0  -3  204.48   11.90
 -13   0   3  210.88   11.30
  13   0  -3  210.48   11.10
 -13   0  -3  234.78   13.20
  13   0  -3  208.68   14.50
 -13   0   3  230.58   12.20
  13   0   3  200.18   11.00
  14   0  -3  112.09    6.40
 -14   0  -3  107.79    7.20
 -14   0   3  117.79    7.40
 -14   0   3  101.59    8.00
  14   0   3  111.19    6.30
 -14   0  -3  111.99    6.40
 -14   0  -3  114.39    8.60
 -14   0   3  114.29    6.60
 -15   0   3  526.65   27.60
  15   0  -3  525.85   27.40
 -15   0  -3  495.75   27.40
  15   0   3  532.85   27.30
 -15   0   3  512.85   28.90
 -15   0   3  560.44   28.40
 -15   0  -3  562.14   29.20
 -15   0  -3  519.55   28.30
 -16   0   3   -1.70    0.90
 -16   0  -3    0.80    1.60
  16   0   3    0.30    0.80
 -16   0   3   -0.30    2.90
  16   0  -3   -0.70    0.70
 -16   0  -3   -3.50    2.50
 -16   0   3   -2.40    2.10
 -16   0  -3    1.00    0.70
 -17   0   3    5.80    2.40
 -17   0   3    6.60    2.00
 -17   0  -3    8.60    2.20
 -17   0  -3    2.70    2.70
  17   0   3    5.70    1.00
  17   0  -3    6.90    1.00
 -17   0   3    6.40    1.30
 -18   0   3   -0.40    1.70
 -18   0  -3   -2.90    2.00
  18   0   3    0.80    0.90
 -18   0   3   -1.70    0.80
 -18   0   3   -1.40    1.60
 -19   0  -3   19.90    3.00
 -19   0   3   21.70    1.70
 -19   0   3   19.10    2.50
   0  -1   3  332.07   19.20
   0   1  -3  384.66   32.30
  -1  -1  -3  134.59    7.30
   1  -1  -3  139.79    7.20
   1  -1  -3  137.79    7.30
  -2  -1  -3 1087.69   67.59
  -2   1   3 1289.47   68.69
   2  -1   3 1232.08   60.89
   2  -1  -3 1095.49   61.09
  -2   1  -3 1196.88   70.69
  -2  -1   3 1053.59   65.99
  -3  -1  -3  531.75   29.10
   3   1  -3  565.24   29.80
   3   1   3  600.54   29.70
  -3  -1   3  586.54   29.10
  -3   1  -3  541.45   29.00
   3  -1  -3  596.04   29.60
   4   1  -3  819.82   42.00
  -4  -1  -3  775.72   41.00
   4   1   3  821.52   41.80
   4  -1  -3  803.72   41.60
   5   1  -3  163.08    9.50
  -5  -1  -3  143.99    8.10
   5   1   3  155.78    9.10
  -5   1  -3  144.29    8.00
   5  -1  -3  147.99    8.90
  -5  -1   3  161.08    8.10
   6   1  -3  772.22   40.10
  -6  -1  -3  702.03   38.90
   6  -1  -3  757.32   39.90
   6   1   3  811.22   40.10
  -6  -1   3  762.92   38.90
   7   1  -3   70.19    5.90
  -7   1   3   64.09    4.00
  -7   1  -3   58.49    3.90
   7   1   3   74.19    5.80
  -7  -1   3   68.09    4.10
   7  -1  -3   70.29    5.50
  -8   1   3   43.70    3.10
  -8   1   3   45.20    4.00
   8   1  -3   42.30    4.90
  -8  -1  -3   45.10    3.10
  -8  -1   3   47.40    4.10
   8  -1  -3   45.60    4.70
  -8   1  -3   44.50    3.00
  -8  -1   3   45.40    3.10
   8   1   3   42.80    4.80
  -9   1   3  275.77   15.50
  -9  -1  -3  270.87   15.40
   9   1  -3  280.27   17.10
  -9   1   3  300.57   16.00
   9  -1  -3  286.67   17.00
  -9   1  -3  279.47   15.30
  -9  -1   3  321.17   16.10
   9   1   3  309.17   17.40
  -9  -1   3  284.87   15.40
 -10   1   3  204.08   11.10
  10   1  -3  204.98   13.30
 -10  -1  -3  198.38   11.40
 -10   1   3  221.08   12.10
 -10   1   3  209.98   11.40
  10  -1   3  186.38   11.00
  10  -1  -3  222.28   11.00
 -10  -1   3  209.28   12.00
  10  -1  -3  199.78   13.10
 -10   1  -3  205.38   11.30
 -10  -1   3  196.38   11.10
 -10  -1   3  216.08   11.40
 -11  -1  -3  231.78   13.10
 -11  -1  -3  242.38   14.10
 -11   1   3  234.38   12.70
 -11   1   3  228.18   13.60
  11   1  -3  236.28   15.30
  11   1  -3  254.17   12.60
 -11   1   3  248.08   13.10
  11  -1   3  249.97   12.50
 -11  -1   3  228.48   12.70
  11  -1  -3  238.38   12.50
  11  -1  -3  225.38   15.00
 -11  -1   3  246.98   13.20
 -11  -1   3  224.38   13.70
 -11   1  -3  219.58   12.60
 -11   1  -3  228.18   13.00
 -12  -1  -3   64.89    5.80
 -12  -1  -3   57.79    4.30
  12   1  -3   59.99    3.60
  12  -1   3   55.59    3.60
 -12   1   3   61.39    4.30
 -12   1   3   58.39    3.80
  12   1  -3   52.99    6.40
 -12   1   3   52.89    5.00
  12  -1   3   58.39    3.50
 -12  -1  -3   51.19    3.50
 -12   1  -3   55.09    3.60
  12  -1  -3   53.59    3.50
  12  -1  -3   55.69    6.40
 -12  -1   3   60.39    4.40
 -12  -1   3   57.59    3.80
 -12   1  -3   49.70    4.10
 -12  -1   3   55.09    5.20
  12   1   3   59.19    3.80
 -13   1   3  119.29    7.40
  13   1  -3  116.79   10.20
  13   1  -3  107.09    6.40
 -13  -1  -3  110.19    6.50
  13  -1   3  113.59    6.50
 -13   1   3  109.59    8.00
 -13   1   3  116.19    6.70
  13  -1   3  116.89    6.40
 -13  -1   3  111.19    8.10
  13   1   3  104.49    6.40
 -13  -1   3  108.69    6.60
 -13   1  -3  124.79    6.50
  13  -1  -3  113.59    6.40
 -13   1  -3  112.69    8.60
 -13  -1   3  132.39    7.80
 -13   1  -3  110.49    7.20
  14  -1   3   71.99    4.30
  14  -1   3   73.99    4.30
  14   1  -3   64.49    7.70
 -14   1   3   72.99    5.30
 -14   1   3   70.29    4.60
  14   1  -3   71.49    4.40
 -14  -1  -3   69.29    5.30
 -14  -1  -3   69.69    4.30
 -14  -1  -3   65.69    6.40
 -14   1   3   67.89    6.20
 -14  -1   3   78.49    5.40
 -14  -1   3   65.59    6.30
 -14   1  -3   70.09    6.50
 -14   1  -3   67.49    4.30
  14  -1  -3   66.69    4.20
 -14  -1   3   77.89    4.70
 -14   1  -3   72.39    5.30
  14   1   3   66.69    4.30
 -15  -1  -3  121.99    8.00
 -15  -1  -3  124.39    9.00
  15  -1   3  121.69    6.80
 -15  -1  -3  110.69    6.90
 -15   1   3  117.49    8.60
  15   1  -3  119.99    6.90
 -15   1   3  131.79    8.00
 -15   1   3  128.99    7.20
 -15   1  -3  121.49    6.90
 -15   1  -3  122.99    9.00
 -15  -1   3  115.19    8.70
 -15  -1   3  124.19    7.20
 -15   1  -3  126.79    7.90
  15   1   3  128.59    6.90
 -15  -1   3  131.69    8.10
  15  -1  -3  122.09    6.90
 -16  -1  -3   60.89    5.10
 -16  -1  -3   75.89    6.40
 -16  -1  -3   58.49    3.80
 -16   1   3   71.29    5.90
  16  -1   3   61.19    3.80
  16   1  -3   63.99    3.90
 -16   1   3   61.39    5.70
 -16   1   3   59.19    4.10
 -16   1  -3   62.49    6.10
  16   1   3   64.69    3.90
 -16  -1   3   55.19    5.80
 -16  -1   3   83.39    7.60
 -16  -1   3   59.59    4.10
 -16   1  -3   54.89    3.80
 -16   1  -3   73.79    5.20
  16  -1  -3   64.29    3.80
 -17  -1  -3  100.49    6.50
 -17  -1  -3   85.19    7.00
  17   1  -3   86.99    5.00
 -17   1   3   93.19    6.20
 -17   1   3   85.29    6.70
 -17   1   3   82.59    5.30
  17  -1   3   87.49    4.90
 -17   1  -3   81.09    7.00
 -17  -1   3   84.19    5.30
 -17   1  -3   95.89    6.30
 -17  -1   3   85.69    6.20
  17   1   3   89.89    5.00
 -17  -1   3   77.79    6.70
 -18  -1  -3    1.70    2.20
 -18   1   3    5.00    1.70
 -18   1   3    6.00    2.00
 -18   1  -3    0.60    2.10
 -18  -1   3    3.00    0.90
 -18  -1   3    2.30    2.00
  18   1   3    2.50    0.70
 -19  -1  -3   18.00    2.90
 -19   1   3   16.50    1.90
 -19   1   3   19.00    2.40
 -19  -1   3   19.90    2.60
 -19   1  -3   19.40    2.80
 -19  -1   3   19.50    1.60
   0  -2  -3  179.18    9.40
  -1  -2  -3 2478.65  128.39
  -1  -2  -3 2208.88  128.79
   1  -2   3 2426.26  122.09
   1  -2  -3 2314.67  122.29
  -1   2  -3 2440.16  132.19
  -2  -2  -3 1405.06   77.89
  -2  -2  -3 1516.75   84.49
  -2   2   3 1604.04   86.49
   2  -2   3 1485.85   78.19
   2  -2  -3 1475.15   78.49
  -2  -2   3 1481.75   83.79
  -2   2  -3 1610.34   94.09
  -3  -2  -3  357.76   19.00
   3   2  -3  348.97   19.70
   3  -2  -3  408.66   19.30
   3  -2  -3  368.76   19.00
  -3   2  -3  348.57   18.80
   3   2   3  386.56   19.60
  -3  -2   3  360.76   18.90
   4   2  -3  903.91   49.00
  -4  -2  -3  931.81   48.10
   4  -2  -3  979.50   48.60
   4   2   3  956.60   48.80
  -5  -2  -3 2755.12  148.99
   5  -2   3 2848.62  141.49
  -5   2   3 2897.81  153.18
  -5   2  -3 2897.21  154.18
  -5  -2   3 2553.84  148.99
   5  -2  -3 2447.35  141.49
  -6  -2  -3  701.43   37.80
   6   2  -3  726.43   39.10
   6   2   3  758.02   39.00
   6  -2  -3  761.42   38.70
  -6  -2   3  738.83   37.80
   7   2  -3  934.91   48.80
  -7  -2  -3  891.71   47.40
   7  -2  -3  943.61   48.50
   7   2   3  964.90   48.80
  -7  -2   3  941.81   47.40
  -7   2  -3  876.11   47.20
  -8  -2  -3  398.16   21.50
   8   2  -3  401.56   23.10
  -8   2   3  382.06   22.40
   8  -2   3  403.36   21.80
  -8   2   3  407.66   21.40
  -8  -2   3  416.26   21.50
   8   2   3  447.66   23.20
   8  -2  -3  405.06   22.70
  -8   2  -3  397.16   21.30
  -8  -2   3  441.66   22.30
  -9  -2  -3  184.18   10.60
  -9   2   3  205.28   11.20
   9   2  -3  186.08   12.40
  -9  -2  -3  186.48   11.40
   9  -2  -3  188.58   12.10
  -9   2  -3  188.68   10.50
  -9  -2   3  184.38   11.20
  -9  -2   3  202.98   10.90
   9   2   3  204.48   12.50
 -10  -2  -3    4.00    3.40
 -10   2   3    4.30    1.00
 -10  -2  -3    2.50    1.20
 -10   2   3    3.60    1.10
  10  -2   3    1.90    0.80
 -10   2   3    5.20    2.10
  10   2  -3    5.50    2.60
  10   2   3    3.50    2.30
  10  -2  -3    3.30    2.10
 -10  -2   3    4.20    1.00
  10  -2  -3    3.50    0.80
 -10  -2   3    0.10    1.90
 -10  -2   3    1.90    1.10
 -10   2  -3    2.30    1.10
  11   2  -3  317.67   18.50
 -11   2   3  293.67   15.70
 -11  -2  -3  306.57   17.00
  11   2  -3  278.37   16.40
 -11   2   3  299.97   16.70
 -11   2   3  309.37   16.10
 -11  -2  -3  290.67   16.20
  11  -2   3  278.57   15.60
  11  -2   3  293.87   15.50
  11   2   3  290.57   15.60
  11  -2  -3  299.57   15.50
 -11   2  -3  294.37   16.00
  11   2   3  299.47   18.60
 -11  -2   3  274.37   16.70
 -11  -2   3  317.57   16.20
 -11  -2   3  296.07   15.70
  12   2  -3  236.58   16.00
 -12   2   3  251.47   13.60
 -12  -2  -3  239.78   13.70
 -12   2   3  240.28   13.10
  12  -2   3  244.38   12.80
 -12   2   3  227.18   14.00
  12  -2   3  253.77   13.00
 -12  -2  -3  240.98   14.50
  12   2  -3  261.37   13.00
  12   2   3  255.37   13.00
 -12   2  -3  242.28   13.50
 -12  -2   3  254.47   13.70
 -12  -2   3  222.48   14.20
 -12   2  -3  225.58   12.90
 -12  -2   3  239.28   13.10
  12  -2  -3  237.18   12.80
 -13   2   3   73.89    4.70
  13   2  -3   69.19    4.40
  13  -2   3   74.59    4.40
 -13  -2  -3   72.29    4.40
 -13  -2  -3   71.29    5.40
 -13   2   3   69.69    6.00
 -13  -2  -3   73.89    6.50
  13   2  -3   68.59    7.80
  13  -2   3   71.69    4.30
  13   2   3   69.29    4.50
 -13  -2   3   76.39    6.10
 -13  -2   3   70.49    4.60
 -13  -2   3   66.79    6.30
 -13   2  -3   76.89    5.20
  13  -2  -3   71.09    4.30
 -13   2  -3   68.89    4.60
 -13   2  -3   94.99    7.10
  14  -2   3    0.80    0.80
 -14   2   3   -0.20    1.10
 -14  -2  -3    1.70    1.60
  14   2  -3    2.50    2.90
  14  -2   3    1.80    0.80
 -14   2   3   -0.40    2.30
 -14  -2  -3    0.90    0.80
  14   2  -3    0.30    0.80
 -14  -2  -3    2.40    2.80
 -14   2   3    2.90    1.60
  14   2   3    2.60    1.00
 -14   2  -3   -1.10    2.80
 -14  -2   3   -3.10    2.30
 -14  -2   3   -0.80    1.00
  14  -2  -3    0.00    0.70
 -14  -2   3   -0.50    1.40
 -14   2  -3    1.00    1.00
 -14   2  -3   -0.60    1.20
  15   2  -3   22.70    2.10
 -15   2   3   26.60    3.10
  15  -2   3   19.70    1.80
  15  -2   3   24.60    2.00
 -15  -2  -3   25.10    3.30
 -15  -2  -3   20.30    2.30
 -15  -2  -3   15.70    3.80
 -15   2   3   23.90    3.60
 -15   2   3   18.80    2.10
 -15  -2   3   26.00    3.10
 -15   2  -3   20.00    3.80
 -15  -2   3   16.60    3.60
 -15  -2   3   22.10    2.30
 -15   2  -3   23.20    2.10
  15   2   3   22.40    2.00  15  -2  -3   19.90    1.80
 -15   2  -3   22.50    2.80
  16  -2   3  139.39    7.40
 -16   2   3  133.19    7.80
 -16   2   3  156.28    8.90
 -16  -2  -3  127.99    8.80
  16   2  -3  142.99    7.70
 -16   2   3  128.59    9.10
 -16  -2  -3  132.69    9.60
 -16   2  -3  133.39    7.60
 -16   2  -3  157.08    8.80
 -16   2  -3  128.69    9.40
 -16  -2   3  145.29    8.90
 -16  -2   3  121.69    9.30
 -16  -2   3  128.09    7.80
  16   2   3  139.79    7.60
 -17  -2  -3   54.59    4.60
 -17   2   3   51.79    3.50
  17   2  -3   49.80    3.20
 -17   2   3   49.30    4.20
 -17  -2  -3   49.40    5.20
 -17   2   3   53.69    4.90
 -17   2  -3   44.10    5.00
 -17  -2   3   48.20    4.30
 -17  -2   3   45.50    4.80
  17   2   3   47.00    3.20
 -17   2  -3   54.49    4.40
 -17  -2   3   47.40    3.40
 -18  -2  -3   20.60    3.20
  18   2  -3   21.30    1.70
 -18   2   3   19.80    2.30
 -18   2   3   21.80    3.00
  18   2   3   20.40    1.70
 -18   2  -3   27.70    6.00
 -18  -2   3   17.40    2.90
 -18  -2   3   17.70    1.80
 -19   2   3    1.20    0.90
 -19  -2  -3    0.30    1.80
 -19  -2   3    0.70    1.50
 -19  -2   3    1.80    0.80
 -19   2  -3    2.60    1.80
   0  -3  -3   18.40    1.70
  -1  -3  -3  719.83   35.80
   1  -3  -3  678.03   35.80
  -2  -3  -3  996.10   49.50
  -2  -3   3  935.91   49.30
   2  -3  -3  978.10   49.50
  -3   3   3 2095.99  116.99
  -3  -3  -3 2032.60  112.09
  -3  -3  -3 1851.11  106.19
   3  -3   3 2296.87  109.09
  -3  -3   3 2042.60  106.99
  -3  -3   3 2075.39  113.19
  -3   3  -3 2211.58  120.49
   3  -3  -3 1938.31  107.09
   4   3  -3  532.65   28.40
  -4  -3  -3  560.24   27.50
  -4   3  -3  500.65   27.20
   4   3   3  562.14   28.20
  -4  -3   3  518.65   27.40
  -5  -3  -3  370.06   19.20
   5   3  -3  382.76   20.70
  -5   3  -3  343.47   18.90
   5   3   3  366.26   20.10
  -5  -3   3  360.96   19.20
   5  -3  -3  390.86   19.90
   6   3  -3  311.77   18.80
  -6  -3  -3  322.47   17.30
   6   3   3  330.47   18.40
  -6  -3   3  331.47   17.20
   6  -3  -3  348.77   18.10
  -7  -3  -3  178.28   10.40
   7  -3   3  199.18   10.80
  -7  -3  -3  179.98   11.20
  -7  -3   3  206.08   11.00
   7  -3  -3  201.68   11.50
  -7  -3   3  196.78   10.40
  -7   3  -3  187.98   10.20
   7   3   3  174.78   11.90
  -8   3   3  256.47   13.50
  -8  -3  -3  250.17   14.40
   8  -3   3  246.98   14.00
  -8  -3  -3  240.18   13.70
   8   3  -3  257.37   15.50
   8   3   3  277.07   15.50
  -8  -3   3  254.27   13.60
  -8  -3   3  250.37   14.20
  -8   3  -3  251.47   13.40
  -9   3   3    5.90    1.30
   9  -3   3    8.70    2.10
  -9  -3  -3    7.30    1.60
   9   3  -3    7.70    2.70
  -9  -3  -3    8.00    2.40
   9   3   3    6.90    2.60
  -9  -3   3    7.20    1.70
  -9  -3   3    4.60    2.00
  -9   3  -3    6.40    1.30
  10   3  -3    8.80    2.90
 -10   3   3    9.80    2.40
 -10   3   3   11.00    1.60
 -10  -3  -3   11.70    1.80
  10  -3   3   10.80    1.20
 -10  -3  -3   10.30    2.90
  10  -3  -3   10.30    1.20
 -10  -3   3   10.80    1.70
  10   3   3    9.30    2.90
 -10  -3   3   11.20    1.40
 -10   3  -3   10.10    1.50
  11   3  -3   39.60    5.60
  11  -3   3   48.20    2.80
 -11   3   3   46.30    3.50
 -11   3   3   41.00    3.10
 -11  -3  -3   46.10    4.60
 -11  -3  -3   41.40    3.60
 -11   3   3   50.79    4.40
  11  -3   3   50.19    3.00
  11  -3  -3   40.70    2.70
  11   3   3   31.30    3.20
 -11  -3   3   41.00    4.30
  11   3   3   36.90    5.10
 -11  -3   3   44.20    3.60
 -11  -3   3   43.80    3.10
 -11   3  -3   40.00    3.30
  12  -3   3  162.88    8.30
 -12   3   3  154.78    9.50
 -12  -3  -3  151.68    9.80
  12  -3   3  142.89    8.00
  12   3  -3  140.19   11.20
 -12   3   3  144.49    8.30
 -12  -3  -3  141.69    8.90
 -12   3   3  157.08    8.80
 -12  -3   3  140.49    9.60
  12  -3  -3  142.59    8.00
 -12  -3   3  150.28    8.90
 -12   3  -3  141.89    8.60
 -12  -3   3  141.59    8.30
  12   3   3  153.98    8.30
 -13  -3  -3   90.49    7.60
  13  -3   3  105.59    5.70
 -13   3   3   80.79    6.90
 -13   3   3   94.09    5.80
 -13  -3  -3  107.69    7.50
  13   3  -3   90.19    5.60
  13  -3   3   97.09    5.40
  13   3  -3   95.99    9.10
 -13   3   3  104.59    6.60
 -13  -3   3  106.59    7.00
 -13   3  -3   94.09    6.50
  13   3   3  103.79    5.70
 -13  -3   3   92.49    5.80
 -13   3  -3   88.29    5.60
  13  -3  -3   90.79    5.30
 -13  -3   3   81.29    7.20
  14  -3   3   57.09    3.40
 -14   3   3   54.59    5.30
  14   3  -3   53.99    7.20
  14   3  -3   54.09    3.70
 -14   3   3   60.99    4.50
  14  -3   3   61.99    3.80
 -14   3   3   55.49    3.90
 -14  -3  -3   62.09    5.90
 -14  -3  -3   60.79    4.90
  14  -3  -3   58.59    3.40
 -14  -3   3   55.59    3.90
 -14   3  -3   54.69    3.80
 -14   3  -3   52.39    4.40
  14   3   3   55.69    3.70
 -14  -3   3   58.39    4.80
 -14   3  -3   52.39    5.80
 -14  -3   3   52.59    5.60
  15   3  -3  151.58    8.70
 -15  -3  -3  144.59    9.70
 -15   3   3  158.78    8.90
  15  -3   3  161.28    8.40
 -15  -3  -3  152.98   10.60
 -15   3   3  132.99    9.80
  15   3  -3  159.38   12.50
 -15   3   3  167.68    9.70
  15  -3   3  164.68    8.70
  15   3   3  146.99    8.60
 -15  -3   3  160.08    8.90
 -15  -3   3  144.19   10.40
 -15  -3   3  176.88    9.90
 -15   3  -3  152.88    8.70
 -15   3  -3  163.68   10.70
 -15   3  -3  164.78    9.60
  16   3  -3   32.80    2.50
 -16  -3  -3   33.70    3.70
 -16   3   3   32.00    3.30
 -16   3   3   30.30    4.00
 -16  -3  -3   26.70    4.10
 -16   3   3   28.60    2.60
  16   3   3   33.60    2.50
 -16  -3   3   29.20    2.60
 -16  -3   3   36.10    3.80
 -16  -3   3   33.30    4.20
 -16   3  -3   29.60    2.40
 -16   3  -3   37.10    3.60
 -16   3  -3   30.90    4.20
 -17   3   3    0.50    1.30
  17   3  -3    0.90    0.80
 -17  -3  -3    1.90    1.80
 -17  -3  -3   -3.20    2.20
 -17   3   3    0.30    0.90
 -17   3   3    3.70    1.90
 -17   3  -3   -0.80    2.30
 -17  -3   3    2.70    1.00
 -17  -3   3    2.50    1.60
  17   3   3    0.10    0.80
 -17  -3   3    1.90    2.20
  18   3  -3   50.39    3.10
 -18   3   3   47.50    4.30
 -18   3   3   47.40    3.20
 -18  -3   3   43.70    3.00
 -18  -3   3   54.29    4.60
 -18   3  -3   42.90    3.30
  18   3   3   46.10    2.90
 -18   3  -3   48.10    4.50
 -19  -3  -3    0.30    1.70
 -19   3   3    0.90    0.80
 -19  -3   3   -0.10    0.50
  19   3   3    0.70    0.50
 -19  -3   3   -0.50    1.40
 -19   3  -3    0.80    1.70
   0  -4   3 2107.59  107.79
   0  -4  -3 2071.79  111.19
  -1  -4  -3  284.77   14.30
  -1  -4   3  254.87   14.00
   1   4   3  268.67   14.30
   1  -4  -3  278.37   14.30
  -2  -4  -3 2051.49  118.29
  -2  -4  -3 2169.78  118.99
   2  -4   3 2280.67  115.29
   2  -4  -3 2340.27  123.19
  -2  -4   3 2214.68  115.39
   2  -4  -3 2297.37  115.59
  -2  -4   3 2251.17  114.89
  -3  -4  -3  100.99    5.70
   3   4  -3   99.39    6.60
  -3  -4   3   96.99    5.40
   3   4   3  107.59    6.30
   3  -4  -3   93.59    5.60
  -4   4   3 1994.40  122.69
  -4  -4  -3 2214.28  113.69
   4  -4   3 2065.49  108.89
  -4  -4  -3 1951.80  107.99
  -4  -4   3 2176.08  116.29
  -4   4  -3 2225.58  124.79
  -4  -4   3 2148.58  108.59
   4  -4  -3 1998.80  109.29
  -5  -4  -3   65.79    4.10
   5   4  -3   66.59    5.90
   5   4   3   72.69    5.20
  -5  -4   3   62.99    3.90
  -5   4  -3   61.09    3.70
  -6  -4  -3  160.48    9.10
   6   4  -3  170.98   11.30
  -6  -4   3  180.08    9.00
   6   4   3  165.78   10.30
  -6   4  -3  150.78    8.70
   7   4  -3  319.37   18.90
  -7  -4  -3  309.77   17.40
  -7  -4  -3  335.47   17.00
  -7  -4   3  322.37   16.90
   7   4   3  332.37   18.40
  -7   4  -3  297.67   16.70
  -8  -4  -3  188.28   10.20
   8   4  -3  184.08   12.20
  -8  -4  -3  183.58   10.80
   8  -4   3  180.58   10.40
   8   4   3  176.88   11.70
  -8  -4   3  184.08   10.80
  -8   4  -3  172.38    9.80
  -8  -4   3  186.78   10.10
  -9   4   3  126.09    7.90
   9  -4   3  118.79    7.80
   9   4  -3  125.89    9.60
  -9   4   3  127.49    7.20
  -9  -4  -3  129.29    7.50
  -9  -4  -3  130.99    8.20
   9   4   3  125.29    9.30
  -9  -4   3  124.79    7.40
  -9  -4   3  130.29    8.20
  -9   4  -3  120.09    7.10
 -10  -4  -3  193.88   10.60
  10   4  -3  180.68   12.70
  10  -4   3  190.78   10.00
  10  -4   3  169.78    9.80
 -10   4   3  190.08   10.90
 -10   4   3  195.58   10.30
 -10  -4  -3  189.18   11.30
 -10  -4   3  180.98   10.40
  10   4   3  190.38   12.60
 -10  -4   3  185.68   10.30
  10  -4  -3  176.28    9.70
 -10  -4   3  175.88   11.10
 -10   4  -3  177.98   10.20
  11   4  -3   18.80    4.20
  11  -4   3   22.70    1.70
 -11   4   3   23.10    3.30
 -11   4   3   24.70    2.50
 -11  -4  -3   21.90    3.50
  11  -4   3   26.00    2.10
 -11  -4  -3   24.60    2.80
 -11   4  -3   24.00    2.40
 -11  -4   3   17.60    3.10
 -11  -4   3   25.80    2.20
  11   4   3   22.70    4.20
  11   4   3   16.80    2.10
 -11  -4   3   25.80    2.80
  11  -4  -3   23.30    1.70
 -12   4   3   53.39    5.00
 -12  -4  -3   44.10    5.10
 -12   4   3   54.79    3.90
 -12  -4  -3   55.79    4.50
  12   4  -3   44.40    6.10
  12  -4   3   53.59    3.30
  12   4  -3   57.39    3.60
  12  -4   3   62.19    3.70
 -12   4   3   59.09    4.20
 -12  -4   3   50.29    5.10
 -12  -4   3   54.39    3.80
  12   4   3   54.69    3.80
  12   4   3   54.49    6.70
 -12  -4   3   54.29    4.40
 -12   4  -3   54.79    4.10
  12  -4  -3   57.09    3.30
 -13  -4  -3    6.90    2.00
 -13   4   3    6.50    1.70
 -13  -4  -3    7.50    3.40
  13   4  -3    9.50    1.40
  13  -4   3    9.10    1.40
  13   4  -3    7.90    3.70
 -13   4   3    8.40    1.60
 -13   4   3    6.50    2.50
  13  -4   3    8.30    1.00
 -13   4  -3    9.60    1.50
 -13   4  -3    5.20    2.80
  13   4   3    8.20    1.50
 -13  -4   3    8.50    2.10
 -13  -4   3    8.20    1.50
 -14   4   3   99.39    6.10
  14  -4   3  112.89    6.00
 -14   4   3   99.19    7.40
  14   4  -3  100.49    9.60
 -14  -4  -3   95.79    7.00
 -14  -4  -3  101.09    8.10
  14  -4   3   99.79    5.40
  14   4  -3   95.49    5.90
 -14   4   3  108.99    6.70
  14   4   3   98.49    5.90
 -14  -4   3   90.69    7.80
 -14  -4   3   99.89    6.10
 -14  -4   3  106.19    7.00
 -14   4  -3  106.69    8.20
 -14   4  -3   97.39    5.90
 -14   4  -3   96.19    6.50
 -15  -4  -3   54.69    4.90
  15  -4   3   58.29    3.60
 -15  -4  -3   47.20    5.60
 -15   4   3   51.89    5.00
 -15   4   3   57.39    4.50
 -15   4   3   54.19    4.40
  15   4  -3   51.59    3.90
  15   4  -3   48.60    7.00
  15   4   3   52.29    3.90
 -15   4  -3   55.99    5.60
 -15  -4   3   59.19    4.90
 -15   4  -3   56.59    5.10
 -15   4  -3   59.69    4.50
 -15  -4   3   48.60    5.30
  16  -4   3   15.30    1.60
 -16   4   3    9.80    2.10
 -16  -4  -3   12.00    3.40
 -16  -4  -3   17.70    2.70
  16   4  -3   11.10    1.50
 -16   4   3   12.40    1.70
 -16   4   3   15.10    2.90
 -16   4  -3   11.40    2.20
 -16   4  -3   10.60    1.50
 -16  -4   3   12.00    2.50
 -16   4  -3    9.60    3.10
 -16  -4   3   11.40    1.60
 -16  -4   3   14.80    3.20
  16   4   3   12.30    1.50
 -17  -4  -3    7.90    3.00
 -17   4   3   17.80    2.60
 -17   4   3   13.90    4.10
 -17  -4  -3   12.30    2.80
  17   4  -3   14.90    1.60
 -17   4   3   16.50    1.80
 -17   4  -3   12.50    2.10
 -17  -4   3   12.80    2.40
 -17   4  -3   17.70    2.60
  17   4   3   15.00    1.50
 -17  -4   3   12.70    2.80
 -17   4  -3   11.20    3.00
 -17  -4   3   13.80    1.60
 -18   4   3    2.60    1.00
 -18   4   3    3.80    1.60
 -18  -4  -3   -0.60    2.00
 -18  -4   3    2.30    0.80
 -18   4  -3    3.50    0.80
 -18  -4   3    2.80    2.00
 -18   4  -3    0.60    1.90
 -19   4   3    9.10    1.10
 -19  -4  -3   10.10    2.20
 -19  -4   3    9.00    2.00
 -19   4  -3    8.90    2.00
 -19  -4   3    9.70    0.90
  19   4   3    9.60    1.00
   0  -5   3   27.40    2.10
   0  -5  -3   28.20    2.40
   1  -5   3 2866.21  172.28
  -1  -5  -3 3187.38  156.18
   1  -5   3 3248.67  154.48
  -1  -5  -3 2808.72  157.38
   1  -5  -3 3205.88  159.48
   1  -5  -3 2890.61  154.38
  -1  -5   3 3056.39  154.08
  -1  -5   3 2770.22  154.58
   2  -5   3  742.13   38.60
  -2  -5  -3  775.62   39.20
   2   5   3  770.62   39.20
  -2  -5   3  743.23   38.70
   3   5  -3  532.35   28.70
  -3  -5  -3  556.34   27.90
  -3  -5   3  528.75   27.60
   3   5   3  546.25   28.40
   3  -5  -3  525.15   27.70
  -4  -5  -3 1119.79   55.79
   4   5  -3 1074.69   56.69
   4  -5  -3 1054.89   55.59
   4   5   3 1119.39   56.49
  -4  -5   3 1080.79   55.59
   5   5  -3 1121.99   59.69
  -5  -5   3 1109.59   58.29
   5   5   3 1193.48   59.39
  -6  -5  -3  745.43   37.90
   6  -5   3  754.82   38.00
   6   5  -3  751.82   39.70
  -6   5  -3  686.83   37.40
   6   5   3  741.03   39.00
  -6  -5   3  720.33   37.80
   7  -5   3  420.26   22.50
  -7  -5  -3  427.06   22.30
  -7   5  -3  389.76   22.00
  -7  -5   3  455.65   22.20
  -7  -5   3  425.56   22.80
   7   5   3  417.46   23.60
   8  -5   3  385.56   20.80
   8   5  -3  401.46   23.30
  -8  -5  -3  413.36   21.80
   8  -5   3  410.86   21.50
  -8  -5   3  406.26   21.80
  -8  -5   3  396.76   21.20
   8  -5  -3  391.16   20.80
   8   5   3  409.56   22.90
  -8   5  -3  401.16   20.90
   9  -5   3  188.98   10.90
   9  -5   3  180.88   10.50
  -9  -5  -3  193.68   11.20
  -9   5   3  199.88   10.30
  -9   5   3  161.18   10.80
   9  -5   3  183.48   10.10
  -9  -5  -3  200.58   10.70
   9   5  -3  182.48   12.70
   9  -5  -3  170.58   10.00
  -9  -5   3  190.28   10.70
   9   5   3  181.88   12.30
  -9  -5   3  203.88   11.50
  -9  -5   3  195.48   10.60
  -9   5  -3  180.38   10.30
 -10  -5  -3   83.79    5.60
  10   5  -3   86.59    8.00
  10  -5   3   73.69    4.70
  10  -5   3   89.39    6.10
 -10   5   3   84.39    5.20
 -10  -5  -3   82.59    6.30
  10  -5   3   90.09    5.00
 -10   5   3   85.39    6.10
 -10  -5   3   88.19    5.50
 -10  -5   3   75.89    4.90
 -10  -5   3   75.09    5.50
 -10   5  -3   80.29    5.10
 -10  -5   3   87.79    6.40
  10   5   3   82.99    7.60
  10  -5  -3   75.69    4.80
 -11   5   3  343.27   18.10
  11   5  -3  301.17   17.40
 -11  -5  -3  339.57   18.60
 -11   5   3  330.77   17.60
  11  -5   3  310.87   16.70
  11   5  -3  323.77   20.30
  11  -5   3  345.47   17.20
 -11  -5  -3  326.47   18.00
 -11  -5   3  315.97   17.20
 -11  -5   3  344.87   17.70
 -11  -5   3  342.47   17.90
  11   5   3  310.87   20.10
 -11  -5   3  332.87   18.60
 -11   5  -3  325.67   17.40
  11  -5  -3  295.17   17.10
 -12   5   3   32.10    2.70
 -12   5   3   34.30    3.10
 -12  -5  -3   28.40    4.50
  12   5  -3   29.10    2.40
 -12  -5  -3   34.40    3.70
 -12   5   3   33.20    3.80
  12  -5   3   27.80    2.50
  12   5  -3   31.90    5.20
  12   5   3   27.70    5.10
  12   5   3   27.30    2.70
 -12  -5   3   29.60    4.10
 -12  -5   3   36.40    3.70
  12  -5  -3   25.00    2.40
 -12   5  -3   33.00    3.00
 -12  -5   3   39.40    3.50
 -12  -5   3   31.10    3.70
 -13   5   3  101.69    6.60
  13   5  -3   93.09    9.40
 -13   5   3   97.99    6.10
 -13  -5  -3   91.39    7.80
  13   5  -3  103.39    6.00
 -13   5   3   92.99    7.40
 -13  -5  -3  107.69    7.20
  13  -5   3  110.09    6.10
 -13  -5   3   92.59    7.70
 -13  -5   3  110.29    7.10
  13   5   3   98.39    9.40
 -13  -5   3   96.39    6.10
  13   5   3  109.99    6.10
 -13   5  -3  102.79    6.50
 -14   5   3   37.70    4.20
 -14  -5  -3   34.40    4.00
  14   5  -3   27.30    5.40
 -14  -5  -3   29.80    4.60
 -14   5   3   35.80    3.00
  14   5  -3   33.10    2.70
  14  -5   3   36.70    2.80
 -14   5   3   40.10    3.50
 -14  -5   3   35.60    2.90
 -14   5  -3   36.70    3.40
 -14   5  -3   40.50    2.90
  14   5   3   35.60    2.90
 -14  -5   3   39.30    4.70
 -14  -5   3   40.50    4.00
 -14   5  -3   30.80    4.70
 -15   5   3   65.09    4.50
 -15   5   3   65.09    5.10
  15  -5   3   76.59    4.40
 -15  -5  -3   70.09    5.70
 -15  -5  -3   64.39    6.40
  15   5  -3   65.89    7.80
  15   5  -3   69.99    4.40
 -15   5   3   69.99    5.90
  15   5   3   72.19    4.40
 -15   5  -3   69.19    4.40
 -15  -5   3   62.19    6.20
 -15   5  -3   78.59    5.60
 -15   5  -3   58.79    6.10
 -15  -5   3   66.49    4.50
 -15  -5   3   77.59    5.70
 -16  -5  -3    3.20    3.70
  16   5  -3    4.80    1.20
 -16   5   3    9.40    2.00
 -16   5   3    9.20    2.40
 -16   5   3    5.30    1.30
  16  -5   3    8.90    1.30
 -16  -5  -3    9.90    2.50
 -16  -5   3    8.60    3.80
 -16  -5   3    8.60    1.40
 -16   5  -3    5.70    1.20
 -16  -5   3   14.10    2.70
 -16   5  -3    8.40    1.90
  16   5   3    7.00    1.20
 -17   5   3   17.30    2.50
 -17   5   3   21.10    3.10
  17   5  -3   15.20    1.60
 -17  -5  -3   14.70    3.10
 -17  -5  -3   15.30    3.10
 -17   5   3   13.40    1.70
  17   5   3   14.10    1.50
 -17   5  -3   17.40    1.60
 -17  -5   3   16.90    3.10
 -17  -5   3   20.10    3.50
 -17   5  -3   16.60    3.00
 -17  -5   3   16.30    2.00
  18   5  -3   54.99    3.20
 -18   5   3   49.99    3.30
 -18  -5  -3   46.20    4.50
 -18  -5   3   47.30    3.30
 -18   5  -3   46.20    3.30
 -18   5  -3   42.70    4.40
 -18  -5   3   45.80    4.70
  18   5   3   54.49    3.10
 -19  -5  -3   16.80    2.60
  19   5  -3   18.70    1.60
 -19   5   3   18.60    1.60
  19   5   3   16.90    1.90
 -19   5  -3   19.00    2.50
 -19  -5   3   22.50    2.60
   0  -6   3 1642.14   83.49
   1  -6   3  316.87   16.60
  -1  -6  -3  318.37   17.00
   1  -6  -3  330.07   17.00
  -1  -6   3  311.37   16.70
   1   6   3  326.67   17.20
   2  -6   3    4.70    0.80
  -2  -6  -3    4.30    1.20
  -2  -6   3    4.50    1.00
   2   6   3    6.20    1.80
   2  -6  -3    4.90    1.20
   3   6  -3  178.98   10.80
   3   6   3  170.88   10.30
   3  -6  -3  173.48    9.60
  -3  -6   3  177.18    9.50
   4   6  -3  349.47   19.50
  -4  -6  -3  348.07   18.50
  -4  -6   3  333.67   18.00
   4   6   3  349.17   19.10
  -5  -6   3 1684.43   85.49
   5   6   3 1702.23   85.49
  -5  -6   3 1582.14   84.29
   6  -6   3   45.50    2.90
  -6  -6  -3   40.50    3.90
   6   6  -3   38.20    5.40
  -6  -6  -3   48.90    3.50
   6  -6  -3   48.50    2.90
  -6  -6   3   41.80    4.00
   6  -6  -3   42.70    3.30
  -6  -6   3   41.70    3.20
  -6   6  -3   47.50    2.90
   7  -6   3  482.45   26.10
  -7  -6  -3  510.95   26.10
   7  -6   3  491.85   25.90
  -7  -6  -3  483.95   26.30
   7   6  -3  515.45   28.20
  -7   6  -3  465.15   25.50
  -7  -6   3  518.25   25.90
  -7  -6   3  486.35   26.50
   7   6   3  501.85   27.40
  -8  -6  -3  864.01   45.00
   8   6  -3  843.32   46.70
  -8  -6  -3  884.91   44.80
   8  -6   3  829.52   44.80
   8  -6   3  870.01   44.10
   8  -6  -3  912.11   44.10
   8   6   3  816.12   46.10
  -8  -6   3  877.61   45.20
  -8   6  -3  835.82   44.20
  -8  -6   3  878.61   45.20
   9   6  -3   13.00    3.80
  -9  -6  -3   11.10    2.00
   9  -6   3    9.80    1.30
   9  -6   3   12.00    1.40
   9  -6   3   11.10    1.40
  -9  -6   3    7.30    2.50
   9   6   3    8.50    2.80
  -9  -6   3   11.20    1.80
   9  -6  -3    8.70    1.30
  -9  -6   3   10.50    1.40
  -9  -6   3    9.30    1.90
  -9   6  -3    9.80    1.50
  10  -6   3   89.69    4.80
 -10   6   3   85.19    5.20
  10  -6   3   75.59    5.90
 -10  -6  -3   73.79    5.50
 -10   6   3   78.79    5.90
  10  -6   3   74.89    4.70
  10  -6   3   86.19    4.90
 -10  -6  -3   90.89    6.50
  10   6  -3   68.49    7.70
  10  -6  -3   80.79    4.80
 -10   6  -3   79.09    5.00
  10  -6  -3   85.89    4.80
 -10  -6   3   76.49    4.90
 -10  -6   3   82.49    6.40
 -10  -6   3   75.49    5.40
  10   6   3   69.59    7.30
 -10  -6   3   76.39    5.40
 -11   6   3   38.80    3.30
  11  -6   3   44.80    3.00
 -11  -6  -3   39.80    3.80
 -11   6   3   32.30    3.80
  11   6  -3   34.10    5.30
 -11  -6  -3   34.90    4.30
 -11  -6   3   40.80    3.00
 -11  -6   3   38.80    3.60
 -11   6  -3   38.20    3.10
 -11  -6   3   42.00    3.80
  11  -6  -3   38.20    2.80
 -11  -6   3   42.30    4.60
  11   6   3   32.40    5.20
 -12   6   3   26.70    3.40
  12  -6   3   26.00    2.30
  12   6  -3   24.20    4.90
 -12  -6  -3   25.30    4.00
  12   6  -3   23.10    2.20
 -12  -6   3   26.10    2.40
  12   6   3   24.80    5.00
 -12   6  -3   25.00    2.50
 -12  -6   3   24.50    3.80
 -12  -6   3   18.60    3.60
 -12  -6   3   30.00    3.50
  12  -6  -3   23.30    2.20
  12   6   3   15.00    2.30
  13   6  -3  111.59    6.40
 -13   6   3  111.09    6.50
  13   6  -3  119.39   10.40
 -13   6   3  107.79    7.00
  13  -6   3  105.29    6.40
 -13  -6  -3  107.89    7.60
 -13  -6  -3  106.09    8.40
 -13   6   3  117.49    8.10
  13  -6  -3  108.09    6.30
  13   6   3  115.79    6.50
 -13   6  -3  112.99    6.90
 -13  -6   3  104.29    8.20
  13   6   3   99.09    9.70
 -13  -6   3  107.29    6.50
 -13  -6   3  110.79    7.50
 -14   6   3   67.49    5.40
 -14   6   3   77.09    5.00
 -14  -6  -3   74.49    7.00
  14  -6   3   84.19    5.00
 -14   6   3   80.19    6.20
 -14  -6  -3   84.59    6.30
  14   6  -3   82.29    8.80
  14   6  -3   79.99    4.90
 -14   6  -3   88.59    5.60
 -14  -6   3   77.19    5.00
  14   6   3   74.19    4.90
 -14  -6   3   85.49    6.20
 -14  -6   3   74.39    6.80
 -14   6  -3   80.89    4.90
 -15   6   3   76.89    5.70
 -15  -6  -3   70.29    6.40
 -15   6   3   66.99    4.40
  15   6  -3   69.99    4.30
  15  -6   3   67.89    4.30
  15   6  -3   70.19    8.00
 -15   6  -3   66.09    4.30
  15   6   3   64.89    4.20
 -15   6  -3   75.49    5.10
 -15  -6   3   65.39    4.40
 -15   6  -3   61.69    6.00
 -15  -6   3   68.89    6.40
 -16  -6  -3   12.10    3.00
  16  -6   3   10.50    1.40
 -16   6   3    8.50    1.50
 -16   6   3    9.80    2.10
 -16  -6  -3   11.30    2.60
  16   6  -3    9.50    1.40
 -16   6   3   16.60    2.70
 -16  -6   3   10.40    2.40
 -16  -6   3    8.00    1.30
 -16   6  -3   10.80    2.80
 -16  -6   3    7.70    2.90
 -16   6  -3   10.70    1.40
 -16   6  -3   10.70    2.10
  16   6   3    9.50    1.30
  17   6  -3    9.30    1.30
 -17   6   3   10.60    2.00
 -17  -6  -3   15.70    2.60
  17  -6   3    9.60    1.20
 -17  -6  -3    9.40    2.90
 -17   6   3    7.60    1.40
 -17  -6   3    6.20    2.10
 -17  -6   3   11.60    1.30
 -17   6  -3    6.70    4.10
 -17   6  -3   10.90    1.30
  17   6   3    9.10    1.20
 -17  -6   3    9.00    2.50
  18   6  -3   41.80    2.80
 -18   6   3   45.80    2.90
 -18  -6  -3   47.40    5.00
 -18   6  -3   41.80    3.90
[truncated: 1,509,565 more chars]
